# Supplementary material for: Climate-human interaction associated with southeast Australian megafauna extinction patterns
Source: Nat Commun. 2019 Nov 22;10:5311. doi: 10.1038/s41467-019-13277-0 (PMC6876570; doi:10.1038/s41467-019-13277-0)
Supplement: Supplementary file 4 — Supplementary Data 2 [file 41467_2019_13277_MOESM4_ESM.xlsx]

## Sheet: Lag(0ky)
bearing/anomaly	Model	Area	k	DE(%)	AICc	wAICc	LogLik
bearing	Ext(b) ~ Npp(b)	n/coexist	4	98.8287	444.922	0.345528	0.345528
bearing	Ext(b) ~ T(b) + Npp(b)	n/coexist	5	98.2017	446.919	0.127322	0.47285
bearing	Ext(b) ~ EminP(b) + Npp(b)	n/coexist	5	97.8331	447.337	0.10332	0.57617
bearing	Ext(b) ~ P(b) + Npp(b)	n/coexist	5	98.6554	447.436	0.0983278	0.674498
bearing	Ext(b) ~ DF(b) + Npp(b)	n/coexist	5	98.9017	447.527	0.0939594	0.768458
bearing	Ext(b) ~ T(b) + DF(b) + Npp(b)	n/coexist	6	98.3213	449.712	0.0315027	0.79996
bearing	Ext(b) ~ T(b) + EminP(b) + Npp(b)	n/coexist	6	97.9667	449.742	0.0310373	0.830998
bearing	Ext(b) ~ T(b) + P(b) + Npp(b)	n/coexist	6	98.1908	449.752	0.0308869	0.861885
bearing	Ext(b) ~ P(b) + EminP(b) + Npp(b)	n/coexist	6	97.7704	450.102	0.0259262	0.887811
bearing	Ext(b) ~ EminP(b) + Npp(b) + DF(b)	n/coexist	6	97.9787	450.149	0.0253198	0.913131
bearing	Ext(b) ~ P(b) + Npp(b) + DF(b)	n/coexist	6	98.7114	450.26	0.0239599	0.93709
bearing	Ext(b) ~ P(b)	n/coexist	4	99.9733	451.496	0.012913	0.950003
bearing	Ext(b) ~ T(b) + EminP(b) + Npp(b) + DF(b)	n/coexist	7	98.175	452.732	0.00696148	0.956965
bearing	Ext(b) ~ T(b) + P(b) + Npp(b)	n/coexist	7	98.3434	452.734	0.00695236	0.963917
bearing	Ext(b) ~ T(b) + P(b) + EminP(b) + Npp(b)	n/coexist	7	97.961	452.765	0.00684832	0.970766
bearing	Ext(b) ~ P(b) + EminP(b)	n/coexist	5	99.8349	452.908	0.00637396	0.97714
bearing	Ext(b) ~ P(b) + EminP(b) + Npp(b) + DF(b)	n/coexist	7	97.8407	453.122	0.00572701	0.982867
bearing	Ext(b) ~ P(b) + DF(b)	n/coexist	5	99.9827	453.857	0.00396594	0.986832
bearing	Ext(b) ~ T(b) + P(b)	n/coexist	5	99.9671	454.029	0.00363946	0.990472
bearing	Ext(b) ~ P(b) + EminP(b) + DF(b)	n/coexist	6	99.8891	455.549	0.00170236	0.992174
bearing	Ext(b) ~ T(b) + P(b) + EminP(b)	n/coexist	6	99.8309	455.741	0.00154657	0.993721
bearing	Ext(b) ~ T(b) + P(b) + EminP(b) + Npp(b) + DF(b)	n/coexist	8	98.2004	455.962	0.00138418	0.995105
bearing	Ext(b) ~ T(b)	n/coexist	4	99.9999	456.387	0.00111947	0.996225
bearing	Ext(b) ~ T(b) + P(b) + DF(b)	n/coexist	6	99.9839	456.467	0.00107533	0.9973
bearing	Ext(b) ~ Intercept	n/coexist	3	99.784	456.653	0.000979911	0.99828
bearing	Ext(b) ~ T(b) + EminP(b)	n/coexist	5	99.6789	457.014	0.000818326	0.999098
bearing	Ext(b) ~ EminP(b)	n/coexist	4	98.8783	458.529	0.000383505	0.999482
bearing	Ext(b) ~ DF(b)	n/coexist	4	99.7972	458.593	0.000371516	0.999853
bearing	Ext(b) ~ EminP(b) + DF(b)	n/coexist	5	98.7513	460.449	0.000146877	1
bearing	Ext(b) ~ H(b) + P(b) + EminP(b)	coexist	6	81.1803	1886.97	0.000150977	-937.214
bearing	Ext(b) ~ H(b) + P(b) + EminP(b) + (H(b) * P(b))	coexist	7	81.5555	1889	0.146442	-937.141
bearing	Ext(b) ~ H(b) + P(b) + EminP(b) + (H(b) * EminP(b))	coexist	7	81.5951	1889.11	0.138945	-937.193
bearing	Ext(b) ~ H(b) + P(b) + EminP(b) + (P(b) * EminP(b))	coexist	7	81.3512	1889.14	0.13685	-937.209
bearing	Ext(b) ~ H(b) + P(b) + EminP(b) + (P(b) * EminP(b) * H(b))	coexist	10	87.058	1888.68	0.172062	-933.617
bearing	Ext(b) ~ H(b) + EminP(b)	coexist	5	81.6471	1888.08	8.66362e-05	-938.848
bearing	Ext(b) ~ H(b) + P(b)	coexist	5	80.0768	1888.13	8.45227e-05	-938.872
bearing	Ext(b) ~ H(b) + P(b) + DF(b)	coexist	6	80.0511	1889.87	3.53716e-05	-938.665
bearing	Ext(b) ~ H(b) + EminP(b) + DF(b)	coexist	6	81.4377	1890.06	3.21906e-05	-938.759
bearing	Ext(b) ~ H(b)	coexist	4	80.3178	1890.14	3.08117e-05	-940.946
bearing	Ext(b) ~ H(b) + DF(b)	coexist	5	80.3153	1890.87	2.14561e-05	-940.243
bearing	Ext(b) ~ EminP(b) + DF(b)	coexist	5	79.2169	1894.49	3.50974e-06	-942.054
bearing	Ext(b) ~ EminP(b)	coexist	4	78.7845	1897.05	9.7349e-07	-944.401
bearing	Ext(b) ~ H(b) + T(b) + P(b) + EminP(b)	coexist	7	78.68	1884.8	0.000446269	-935.038
bearing	Ext(b) ~ P(b) + EminP(b) + DF(b)	coexist	6	78.6593	1894.88	2.88157e-06	-941.173
bearing	Ext(b) ~ H(b) + T(b) + P(b) + EminP(b) + DF(b)	coexist	8	78.4546	1885.61	0.000297314	-934.338
bearing	Ext(b) ~ H(b) + T(b) + EminP(b)	coexist	6	78.325	1884.83	0.000438514	-936.148
bearing	Ext(b) ~ DF(b)	coexist	4	78.1527	1895.39	2.23598e-06	-943.569
bearing	Ext(b) ~ P(b) + EminP(b)	coexist	5	78.1451	1896.17	1.51734e-06	-942.892
bearing	Ext(b) ~ H(b) + T(b) + EminP(b) + DF(b)	coexist	7	77.9464	1886.3	0.000210766	-935.788
bearing	Ext(b) ~ H(b) + T(b) + P(b)	coexist	6	77.945	1883.46	0.000871267	-935.461
bearing	Ext(b) ~ P(b) + DF(b)	coexist	5	77.5682	1895.7	1.91276e-06	-942.661
bearing	Ext(b) ~ H(b) + T(b) + P(b) + DF(b)	coexist	7	77.4865	1884.77	0.000453088	-935.023
bearing	Ext(b) ~ H(b) + EminP(b) + Npp(b) + DF(b)	coexist	7	77.3952	1878.89	0.00857995	-932.082
bearing	Ext(b) ~ H(b) + T(b)	coexist	5	77.3196	1883.79	0.000739527	-936.703
bearing	Ext(b) ~ H(b) + EminP(b) + Npp(b)	coexist	6	77.2289	1876.89	0.0232805	-932.176
bearing	Ext(b) ~ H(b) + T(b) + DF(b)	coexist	6	76.8455	1885.61	0.000296882	-936.538
bearing	Ext(b) ~ H(b) + P(b) + EminP(b) + Npp(b) + DF(b)	coexist	8	76.2568	1878.59	0.00992923	-930.83
bearing	Ext(b) ~ H(b) + Npp(b) + DF(b)	coexist	6	76.1591	1879.91	0.00515388	-933.684
bearing	Ext(b) ~ H(b) + P(b) + EminP(b) + Npp(b)	coexist	7	76.1395	1876.44	0.0291123	-930.86
bearing	Ext(b) ~ H(b) + Npp(b)	coexist	5	76.1176	1877.84	0.0144666	-933.73
bearing	Ext(b) ~ T(b) + P(b) + EminP(b)	coexist	6	75.996	1886.4	0.00020062	-936.93
bearing	Ext(b) ~ T(b) + EminP(b)	coexist	5	75.7338	1886.01	0.000243985	-937.812
bearing	Ext(b) ~ H(b) + T(b) + EminP(b) + Npp(b)	coexist	7	75.328	1875.25	0.0528846	-930.263
bearing	Ext(b) ~ H(b) + P(b) + Npp(b) + DF(b)	coexist	7	75.0485	1879.98	0.00496333	-932.629
bearing	Ext(b) ~ H(b) + P(b) + Npp(b)	coexist	6	75.0225	1878.06	0.0129692	-932.761
bearing	Ext(b) ~ T(b) + P(b)	coexist	5	74.9705	1885.36	0.000337749	-937.487
bearing	Ext(b) ~ H(b) + T(b) + EminP(b) + Npp(b) + DF(b)	coexist	8	74.8969	1875.04	0.0585851	-929.055
bearing	Ext(b) ~ T(b) + P(b) + DF(b)	coexist	6	74.8619	1887.51	0.000115309	-937.484
bearing	Ext(b) ~ H(b) + T(b) + Npp(b)	coexist	6	74.6992	1873.84	0.106849	-930.652
bearing	Ext(b) ~ T(b)	coexist	4	74.4293	1885.23	0.000359009	-938.49
bearing	Ext(b) ~ Intercept	coexist	3	74.3596	1903.86	3.24678e-08	-948.852
bearing	Ext(b) ~ EminP(b) + Npp(b) + DF(b)	coexist	6	74.1644	1886.64	0.000177445	-937.052
bearing	Ext(b) ~ P(b)	coexist	4	73.97	1902.24	7.26974e-08	-946.995
bearing	Ext(b) ~ H(b) + T(b) + Npp(b) + DF(b)	coexist	7	73.9472	1874.34	0.0833174	-929.809
bearing	Ext(b) ~ H(b) + T(b) + P(b) + EminP(b) + Npp(b)	coexist	8	73.7083	1874.16	0.091252	-928.611
bearing	Ext(b) ~ H(b) + T(b) + P(b) + EminP(b) + Npp(b) + DF(b)	coexist	9	73.3012	1874.33	0.0839294	-927.574
bearing	Ext(b) ~ EminP(b) + Npp(b)	coexist	5	73.1469	1887.18	0.000135848	-938.398
bearing	Ext(b) ~ Npp(b) + DF(b)	coexist	5	73.1165	1887.74	0.000102377	-938.681
bearing	Ext(b) ~ H(b) + T(b) + P(b) + Npp(b)	coexist	7	73.0139	1873.04	0.159429	-929.16
bearing	Ext(b) ~ P(b) + EminP(b) + Npp(b) + DF(b)	coexist	7	72.9002	1886.1	0.000233171	-935.687
bearing	Ext(b) ~ H(b) + T(b) + P(b) + Npp(b) + DF(b)	coexist	8	72.3268	1873.9	0.103723	-928.483
bearing	Ext(b) ~ T(b) + EminP(b) + Npp(b)	coexist	6	72.2474	1877.75	0.0151553	-932.605
bearing	Ext(b) ~ P(b) + Npp(b) + DF(b)	coexist	6	71.9196	1887.59	0.000110715	-937.524
bearing	Ext(b) ~ P(b) + EminP(b) + Npp(b)	coexist	6	71.857	1887.22	0.000132863	-937.342
bearing	Ext(b) ~ T(b) + EminP(b) + Npp(b) + DF(b)	coexist	7	71.5635	1879.58	0.00605798	-932.43
bearing	Ext(b) ~ T(b) + Npp(b)	coexist	5	71.3441	1876.66	0.0261127	-933.139
bearing	Ext(b) ~ T(b) + Npp(b) + DF(b)	coexist	6	70.8654	1878.71	0.00936584	-933.086
bearing	Ext(b) ~ T(b) + P(b) + EminP(b) + Npp(b)	coexist	7	70.4144	1876.63	0.0265535	-930.952
bearing	Ext(b) ~ T(b) + P(b) + EminP(b) + Npp(b) + DF(b)	coexist	8	69.8082	1878.59	0.00995065	-930.827
bearing	Ext(b) ~ T(b) + P(b) + Npp(b)	coexist	6	69.4342	1875.87	0.0387287	-931.667
bearing	Ext(b) ~ T(b) + P(b) + Npp(b) + DF(b)	coexist	7	69.1124	1878.01	0.0132831	-931.645
bearing	Ext(b) ~ Npp(b)	coexist	4	68.4746	1893.26	6.47901e-06	-942.505
bearing	Ext(b) ~ P(b) + Npp(b)	coexist	5	67.1137	1894.11	4.23649e-06	-941.866
anomaly	Ext(t) ~ P(a) + EminP(a) + DF(a) + (P(a) * EminP(a)) + (EminP(a) * DF(a))	n/coexist	8	99.4028	634.418	0.588592	-306.726
anomaly	Ext(t) ~ P(a) + EminP(a) + DF(a) + (P(a) * DF(a)) + (EminP(a) * DF(a)) + (P(a) * EminP(a))	n/coexist	9	99.6342	637.148	0.150315	-306.36
anomaly	Ext(t) ~ P(a) + EminP(a) + DF(a) + (P(a) * EminP(a))	n/coexist	7	99.9742	637.541	0.123506	-309.904
anomaly	Ext(t) ~ P(a) + EminP(a) + DF(a) + (EminP(a) * DF(a))	n/coexist	7	97.131	638.779	0.0664878	-310.523
anomaly	Ext(t) ~ P(a) + EminP(a) + DF(a) + (P(a) * EminP(a)) + (P(a) * DF(a))	n/coexist	8	99.9938	640.605	0.0266806	-309.82
anomaly	Ext(t) ~ P(a) + EminP(a) + DF(a) + (P(a) * DF(a)) + (EminP(a) * DF(a))	n/coexist	8	97.1573	642.01	0.0132175	-310.522
anomaly	Ext(t) ~ P(a) + EminP(a) + DF(a) + (P(a) * DF(a))	n/coexist	7	97.493	643.767	0.00549075	-313.017
anomaly	Ext(t) ~ P(a) + EminP(a) + DF(a) + (P(a) * DF(a)) + (P(a) * DF(a))	n/coexist	7	97.493	643.767	0.00549075	-313.017
anomaly	Ext(t) ~ T(a) + P(a)	n/coexist	5	86.1558	642.997	0.106143	-315.561
anomaly	Ext(t) ~ T(a) + P(a) + EminP(a)	n/coexist	6	90.3708	644.82	0.0426717	-315.055
anomaly	Ext(t) ~ T(a) + P(a) + EminP(a) + Npp(a)	n/coexist	7	93.4738	647.657	0.0103255	-314.962
anomaly	Ext(t) ~ T(a) + P(a) + EminP(a) + Npp(a) + DF(a)	n/coexist	8	96.6411	646.715	0.0165407	-312.875
anomaly	Ext(t) ~ T(a) + EminP(a) + Npp(a)	n/coexist	6	95.282	653.683	0.000507644	-319.486
anomaly	Ext(t) ~ T(a) + EminP(a) + Npp(a) + DF(a)	n/coexist	7	95.6793	653.927	0.000449331	-318.097
anomaly	Ext(t) ~ T(a) + Npp(a)	n/coexist	5	85.9195	652.188	0.00107152	-320.157
anomaly	Ext(t) ~ T(a) + Npp(a) + DF(a)	n/coexist	6	85.5034	654.73	0.000300651	-320.01
anomaly	Ext(t) ~ T(a) + P(a) + Npp(a)	n/coexist	6	87.2966	645.795	0.0262038	-315.543
anomaly	Ext(t) ~ T(a) + P(a) + Npp(a) + DF(a)	n/coexist	7	82.4375	647.221	0.0128461	-314.744
anomaly	Ext(t) ~ T(a) + P(a) + DF(a)	n/coexist	6	84.0901	644.32	0.0547762	-314.805
anomaly	Ext(t) ~ P(a)	n/coexist	4	96.9352	642.858	0.113797	-316.823
anomaly	Ext(t) ~ P(a) + EminP(a)	n/coexist	5	97.1801	643.735	0.0734034	-315.93
anomaly	Ext(t) ~ P(a) + EminP(a) + Npp(a)	n/coexist	6	95.5026	646.362	0.0197303	-315.826
anomaly	Ext(t) ~ P(a) + EminP(a) + Npp(a) + DF(a)	n/coexist	7	92.6315	643.666	0.0759607	-312.966
anomaly	Ext(t) ~ P(a) + EminP(a) + DF(a)	n/coexist	6	95.9014	641.16	0.265969	-313.225
anomaly	Ext(t) ~ P(a) + Npp(a)	n/coexist	5	94.8083	645.139	0.0363687	-316.632
anomaly	Ext(t) ~ P(a) + Npp(a) + DF(a)	n/coexist	6	91.927	645.127	0.0365994	-315.208
anomaly	Ext(t) ~ P(a) + DF(a)	n/coexist	5	95.7752	643.063	0.10269	-315.594
anomaly	Ext(t) ~ Npp(a)	n/coexist	4	43.3713	653.51	0.00055332	-322.149
anomaly	Ext(t) ~ Npp(a) + DF(a)	n/coexist	5	42.3687	654.992	0.00026379	-321.558
anomaly	Ext(t) ~ EminP(a) + Npp(a)	n/coexist	5	38.163	656.076	0.000153397	-322.101
anomaly	Ext(t) ~ EminP(a) + Npp(a) + DF(a)	n/coexist	6	37.1276	657.77	6.57797e-05	-321.53
anomaly	Ext(t) ~ T(a) + EminP(a)	n/coexist	5	0	654.402	0.00035426	-321.264
anomaly	Ext(t) ~ DF(a)	n/coexist	4	0	653.373	0.000592734	-322.08
anomaly	Ext(t) ~ T(a)	n/coexist	4	0	652.682	0.0008372	-321.735
anomaly	Ext(t) ~ EminP(a) + DF(a)	n/coexist	5	0	655.865	0.000170443	-321.995
anomaly	Ext(t) ~ Intercept	n/coexist	3	0	653.775	0.000484738	-323.535
anomaly	Ext(t) ~ EminP(a)	n/coexist	4	0	655.876	0.000169576	-323.332
anomaly	Ext(t) ~ none	coexist	-	-	-	-	-

## Sheet: Lag(1ky)
bearing/anomaly	Model	Area	k	DE(%)	AICc	wAICc	LogLik
bearing	Ext(b) ~ T(b) + Npp(b) + (T(b) * Npp(b))	n/coexist	6	74.6658	1875.9	0.612707	-931.68
bearing	Ext(b) ~ T(b) + Npp(b)	n/coexist	5	72.1702	1876.82	0.283536	-933.216
bearing	Ext(b) ~ T(b) + P(b) + Npp(b)	n/coexist	6	71.5617	1877.78	0.174684	-932.623
bearing	Ext(b) ~ T(b) + EminP(b) + Npp(b)	n/coexist	6	72.6413	1878.14	0.146533	-932.798
bearing	Ext(b) ~ T(b) + Npp(b) + DF(b)	n/coexist	6	71.7392	1878.86	0.102145	-933.159
bearing	Ext(b) ~ T(b) + P(b) + EminP(b) + Npp(b)	n/coexist	7	72.0778	1879	0.0952503	-932.137
bearing	Ext(b) ~ T(b) + P(b) + Npp(b) + DF(b)	n/coexist	7	71.2034	1879.89	0.0608779	-932.585
bearing	Ext(b) ~ T(b) + EminP(b) + Npp(b) + DF(b)	n/coexist	7	72.0306	1879.99	0.0580969	-932.631
bearing	Ext(b) ~ T(b) + P(b) + EminP(b) + Npp(b) + DF(b)	n/coexist	8	71.5146	1880.93	0.0361587	-931.999
bearing	Ext(b) ~ T(b) + P(b)	n/coexist	5	74.0514	1882.54	0.0161704	-936.081
bearing	Ext(b) ~ T(b) + P(b) + EminP(b)	n/coexist	6	74.5631	1883.83	0.00850544	-935.645
bearing	Ext(b) ~ T(b) + P(b) + DF(b)	n/coexist	6	73.8068	1884.66	0.00561659	-936.06
bearing	Ext(b) ~ T(b)	n/coexist	4	73.9868	1885.34	0.0039849	-938.546
bearing	Ext(b) ~ T(b) + EminP(b)	n/coexist	5	74.7859	1886.25	0.00252854	-937.936
bearing	Ext(b) ~ EminP(b) + Npp(b) + DF(b)	n/coexist	6	74.2683	1887.27	0.00152156	-937.366
bearing	Ext(b) ~ EminP(b) + Npp(b)	n/coexist	5	73.2514	1887.95	0.00108211	-938.785
bearing	Ext(b) ~ Npp(b) + DF(b)	n/coexist	5	73.8601	1887.96	0.00107521	-938.791
bearing	Ext(b) ~ P(b) + EminP(b) + Npp(b) + DF(b)	n/coexist	7	74.0388	1888.62	0.000774592	-936.949
bearing	Ext(b) ~ P(b) + Npp(b) + DF(b)	n/coexist	6	73.6336	1889.43	0.000516628	-938.446
bearing	Ext(b) ~ P(b) + EminP(b) + Npp(b)	n/coexist	6	73.0201	1889.63	0.000468652	-938.544
bearing	Ext(b) ~ P(b) + EminP(b) + DF(b)	n/coexist	6	76.4599	1892.3	0.000123126	-939.88
bearing	Ext(b) ~ P(b) + DF(b)	n/coexist	5	76.0364	1892.84	9.38991e-05	-941.229
bearing	Ext(b) ~ P(b) + EminP(b)	n/coexist	5	75.6225	1893.1	8.23102e-05	-941.361
bearing	Ext(b) ~ Npp(b)	n/coexist	4	69.9735	1893.47	6.85546e-05	-942.608
bearing	Ext(b) ~ EminP(b) + DF(b)	n/coexist	5	78.0471	1894.72	3.66047e-05	-942.171
bearing	Ext(b) ~ DF(b)	n/coexist	4	77.6896	1895.38	2.63803e-05	-943.563
bearing	Ext(b) ~ P(b) + Npp(b)	n/coexist	5	69.7293	1895.41	2.594e-05	-942.516
bearing	Ext(b) ~ EminP(b)	n/coexist	4	77.3902	1897.43	9.46203e-06	-944.589
bearing	Ext(b) ~ P(b)	n/coexist	4	72.6396	1898.4	5.84058e-06	-945.071
bearing	Ext(b) ~ Intercept	n/coexist	3	74.3596	1903.86	3.80887e-07	-948.852
bearing	Ext(b) ~ H(b) + Npp(b)	coexist	5	99.9938	422.662	0.764898	-205.394
bearing	Ext(b) ~ H(b) + Npp(b) + (H(b) * Npp(b))	coexist	6	99.9984	425.022	0.235102	-205.156
bearing	Ext(b) ~ H(b) + Npp(b) + DF(b)	coexist	6	99.9947	424.248	0.111671	-204.769
bearing	Ext(b) ~ H(b) + EminP(b) + Npp(b)	coexist	6	99.8899	424.378	0.104656	-204.834
bearing	Ext(b) ~ H(b) + T(b) + Npp(b)	coexist	6	99.9388	424.436	0.101666	-204.863
bearing	Ext(b) ~ H(b) + P(b) + Npp(b)	coexist	6	99.9879	425.209	0.0690696	-205.25
bearing	Ext(b) ~ H(b) + T(b) + Npp(b) + DF(b)	coexist	7	99.9618	426.281	0.0404141	-204.274
bearing	Ext(b) ~ H(b) + EminP(b) + Npp(b) + DF(b)	coexist	7	99.9382	426.364	0.0387792	-204.315
bearing	Ext(b) ~ H(b)	coexist	4	99.9795	426.821	0.030854	-208.804
bearing	Ext(b) ~ H(b) + T(b) + EminP(b) + Npp(b)	coexist	7	99.8641	427.087	0.027015	-204.677
bearing	Ext(b) ~ H(b) + P(b) + Npp(b) + DF(b)	coexist	7	99.9935	427.251	0.0248852	-204.759
bearing	Ext(b) ~ H(b) + P(b)	coexist	5	99.9804	427.284	0.0244802	-207.704
bearing	Ext(b) ~ H(b) + P(b) + EminP(b) + Npp(b)	coexist	7	99.8812	427.335	0.0238633	-204.801
bearing	Ext(b) ~ H(b) + T(b) + P(b) + Npp(b)	coexist	7	99.9392	427.456	0.0224631	-204.861
bearing	Ext(b) ~ H(b) + P(b) + EminP(b)	coexist	6	99.9808	427.924	0.0177713	-206.607
bearing	Ext(b) ~ H(b) + EminP(b) + Npp(b)	coexist	5	99.9366	428.086	0.0163933	-208.105
bearing	Ext(b) ~ H(b) + P(b) + DF(b)	coexist	6	99.9877	428.628	0.0124974	-206.959
bearing	Ext(b) ~ H(b) + T(b)	coexist	5	99.9486	428.983	0.0104638	-208.554
bearing	Ext(b) ~ H(b) + T(b) + EminP(b)	coexist	6	99.9774	429.222	0.00928875	-207.256
bearing	Ext(b) ~ H(b) + T(b) + EminP(b) + Npp(b) + DF(b)	coexist	8	99.9258	429.259	0.00911777	-204.147
bearing	Ext(b) ~ H(b) + DF(b)	coexist	5	99.9815	429.271	0.00906144	-208.698
bearing	Ext(b) ~ H(b) + T(b) + P(b) + Npp(b) + DF(b)	coexist	8	99.9654	429.354	0.00869367	-204.194
bearing	Ext(b) ~ H(b) + P(b) + EminP(b) + Npp(b) + DF(b)	coexist	8	99.9427	429.581	0.00775957	-204.308
bearing	Ext(b) ~ H(b) + T(b) + P(b)	coexist	6	99.9914	429.953	0.00644345	-207.622
bearing	Ext(b) ~ H(b) + T(b) + P(b) + EminP(b) + Npp(b)	coexist	8	99.8636	430.317	0.00537205	-204.676
bearing	Ext(b) ~ H(b) + EminP(b) + DF(b)	coexist	6	99.9422	430.789	0.00424244	-208.04
bearing	Ext(b) ~ H(b) + T(b) + P(b) + EminP(b)	coexist	7	99.9815	430.917	0.00397965	-206.592
bearing	Ext(b) ~ H(b) + T(b) + P(b) + DF(b)	coexist	7	99.9974	431.217	0.00342519	-206.742
bearing	Ext(b) ~ H(b) + T(b) + DF(b)	coexist	6	99.9492	431.464	0.00302718	-208.377
bearing	Ext(b) ~ H(b) + T(b) + EminP(b) + DF(b)	coexist	7	99.9839	431.914	0.00241695	-207.09
bearing	Ext(b) ~ H(b) + T(b) + P(b) + EminP(b) + Npp(b) + DF(b)	coexist	9	99.9388	432.557	0.00175272	-204.064
bearing	Ext(b) ~ H(b) + T(b) + P(b) + EminP(b) + DF(b)	coexist	8	99.9945	432.657	0.00166756	-205.846
bearing	Ext(b) ~ Npp(b)	coexist	4	99.3208	445.44	2.7942e-06	-218.114
bearing	Ext(b) ~ T(b) + Npp(b)	coexist	5	98.9663	447.42	1.03823e-06	-217.772
bearing	Ext(b) ~ EminP(b) + Npp(b)	coexist	5	98.4753	447.725	8.91435e-07	-217.925
bearing	Ext(b) ~ P(b) + Npp(b)	coexist	5	99.2466	447.932	8.03847e-07	-218.028
bearing	Ext(b) ~ Npp(b) + DF(b)	coexist	5	99.351	448.067	7.51034e-07	-218.096
bearing	Ext(b) ~ T(b) + EminP(b) + Npp(b)	coexist	6	98.6452	450.206	2.57758e-07	-217.748
bearing	Ext(b) ~ T(b) + Npp(b) + DF(b)	coexist	6	99.0137	450.231	2.54595e-07	-217.761
bearing	Ext(b) ~ T(b) + P(b) + Npp(b)	coexist	6	98.9659	450.254	2.51732e-07	-217.772
bearing	Ext(b) ~ P(b) + EminP(b) + Npp(b)	coexist	6	98.4675	450.483	2.24426e-07	-217.887
bearing	Ext(b) ~ EminP(b) + Npp(b) + DF(b)	coexist	6	98.5332	450.55	2.17063e-07	-217.92
bearing	Ext(b) ~ P(b) + Npp(b) + DF(b)	coexist	6	99.2566	450.764	1.94985e-07	-218.027
bearing	Ext(b) ~ P(b)	coexist	4	99.9947	452.977	6.45051e-08	-221.882
bearing	Ext(b) ~ T(b) + EminP(b) + Npp(b) + DF(b)	coexist	7	98.7214	453.216	5.72391e-08	-217.741
bearing	Ext(b) ~ T(b) + P(b) + EminP(b) + Npp(b)	coexist	7	98.6429	453.229	5.68628e-08	-217.748
bearing	Ext(b) ~ T(b) + P(b) + Npp(b) + DF(b)	coexist	7	99.019	453.254	5.61701e-08	-217.76
bearing	Ext(b) ~ P(b) + EminP(b) + Npp(b) + DF(b)	coexist	7	98.4682	453.507	4.94874e-08	-217.887
bearing	Ext(b) ~ P(b) + EminP(b)	coexist	5	99.9269	454.34	3.26346e-08	-221.232
bearing	Ext(b) ~ P(b) + DF(b)	coexist	5	99.9969	455.442	1.88069e-08	-221.783
bearing	Ext(b) ~ T(b) + P(b)	coexist	5	99.9938	455.589	1.74772e-08	-221.857
bearing	Ext(b) ~ T(b) + P(b) + EminP(b) + Npp(b) + DF(b)	coexist	8	98.7281	456.448	1.13739e-08	-217.741
bearing	Ext(b) ~ T(b)	coexist	4	99.9993	456.568	1.071e-08	-223.678
bearing	Ext(b) ~ Intercept	coexist	3	99.784	456.653	1.02632e-08	-224.974
bearing	Ext(b) ~ T(b) + EminP(b)	coexist	5	99.6395	457.005	8.60574e-09	-222.565
bearing	Ext(b) ~ P(b) + EminP(b) + DF(b)	coexist	6	99.9539	457.032	8.49124e-09	-221.161
bearing	Ext(b) ~ T(b) + P(b) + EminP(b)	coexist	6	99.9058	457.115	8.14864e-09	-221.202
bearing	Ext(b) ~ T(b) + P(b) + DF(b)	coexist	6	99.9973	458.163	4.8243e-09	-221.727
bearing	Ext(b) ~ EminP(b)	coexist	4	98.9116	458.521	4.03434e-09	-224.654
bearing	Ext(b) ~ DF(b)	coexist	4	99.7933	458.616	3.84643e-09	-224.702
bearing	Ext(b) ~ EminP(b) + DF(b)	coexist	5	98.8161	460.503	1.49738e-09	-224.314
anomaly	Ext(t) ~ P(a) + EminP(a) + DF(a)	n/coexist	6	99.8959	645.769	0.41704	-315.53
anomaly	Ext(t) ~ P(a) + EminP(a) + DF(a) + (P(a) * EminP(a))	n/coexist	7	96.4997	648.019	0.135426	-315.143
anomaly	Ext(t) ~ P(a) + EminP(a) + DF(a) + (P(a) * DF(a)) + (P(a) * DF(a))	n/coexist	7	95.3656	648.085	0.131004	-315.176
anomaly	Ext(t) ~ P(a) + EminP(a) + DF(a) + (P(a) * DF(a))	n/coexist	7	99.7673	648.085	0.131004	-315.176
anomaly	Ext(t) ~ P(a) + EminP(a) + DF(a) + (EminP(a) * DF(a))	n/coexist	7	93.5805	648.697	0.0964862	-315.482
anomaly	Ext(t) ~ P(a) + EminP(a) + DF(a) + (P(a) * EminP(a)) + (P(a) * DF(a))	n/coexist	8	96.6594	651.017	0.0302382	-315.026
anomaly	Ext(t) ~ P(a) + EminP(a) + DF(a) + (P(a) * EminP(a)) + (EminP(a) * DF(a))	n/coexist	8	95.3656	651.213	0.0274153	-315.124
anomaly	Ext(t) ~ P(a) + EminP(a) + DF(a) + (P(a) * DF(a)) + (EminP(a) * DF(a))	n/coexist	8	95.4006	651.317	0.0260292	-315.176
anomaly	Ext(t) ~ P(a) + EminP(a) + DF(a) + (P(a) * DF(a)) + (EminP(a) * DF(a)) + (P(a) * EminP(a))	n/coexist	9	93.7492	654.478	0.00535766	-315.025
anomaly	Ext(t) ~ T(a) + P(a) + EminP(a) + Npp(a) + DF(a)	n/coexist	8	99.7987	651.39	0.0360802	-315.212
anomaly	Ext(t) ~ T(a) + P(a) + Npp(a) + DF(a)	n/coexist	7	94.9407	652.808	0.0177618	-317.537
anomaly	Ext(t) ~ T(a) + P(a) + DF(a)	n/coexist	6	98.1892	650.092	0.0690478	-317.691
anomaly	Ext(t) ~ P(a) + EminP(a) + Npp(a) + DF(a)	n/coexist	7	99.6293	648.743	0.135579	-315.505
anomaly	Ext(t) ~ T(a) + P(a) + EminP(a)	n/coexist	6	63.0781	655.069	0.00573306	-320.18
anomaly	Ext(t) ~ P(a) + DF(a)	n/coexist	5	55.9939	650.906	0.0459733	-319.515
anomaly	Ext(t) ~ T(a) + P(a) + EminP(a) + Npp(a)	n/coexist	7	55.6681	658.027	0.00130682	-320.147
anomaly	Ext(t) ~ T(a) + EminP(a) + Npp(a) + DF(a)	n/coexist	7	51.1672	660.727	0.000338758	-321.497
anomaly	Ext(t) ~ P(a) + Npp(a) + DF(a)	n/coexist	6	48.8457	653.688	0.011437	-319.489
anomaly	Ext(t) ~ T(a) + P(a)	n/coexist	5	47.7495	652.86	0.017306	-320.492
anomaly	Ext(t) ~ EminP(a) + Npp(a) + DF(a)	n/coexist	6	44.4352	658.163	0.00122067	-321.727
anomaly	Ext(t) ~ T(a) + P(a) + Npp(a)	n/coexist	6	34.3792	655.519	0.00457886	-320.405
anomaly	Ext(t) ~ P(a) + EminP(a) + Npp(a)	n/coexist	6	6.66647	658.289	0.00114616	-321.79
anomaly	Ext(t) ~ P(a) + EminP(a)	n/coexist	5	6.27101	655.454	0.00472892	-321.79
anomaly	Ext(t) ~ T(a) + EminP(a) + Npp(a)	n/coexist	6	0	659.67	0.000574555	-322.48
anomaly	Ext(t) ~ EminP(a) + Npp(a)	n/coexist	5	0	657.033	0.00214828	-322.579
anomaly	Ext(t) ~ EminP(a) + DF(a)	n/coexist	5	0	656.375	0.00298422	-322.25
anomaly	Ext(t) ~ T(a) + Npp(a) + DF(a)	n/coexist	6	0	660.858	0.000317213	-323.074
anomaly	Ext(t) ~ T(a) + EminP(a)	n/coexist	5	0	657.18	0.00199595	-322.652
anomaly	Ext(t) ~ Npp(a) + DF(a)	n/coexist	5	0	658.217	0.00118848	-323.171
anomaly	Ext(t) ~ EminP(a)	n/coexist	4	0	654.661	0.00703316	-322.724
anomaly	Ext(t) ~ T(a) + Npp(a)	n/coexist	5	0	658.199	0.00119881	-323.162
anomaly	Ext(t) ~ P(a)	n/coexist	4	0	654.745	0.00674362	-322.766
anomaly	Ext(t) ~ P(a) + Npp(a)	n/coexist	5	0	657.391	0.00179542	-322.758
anomaly	Ext(t) ~ T(a)	n/coexist	4	0	655.748	0.00408314	-323.268
anomaly	Ext(t) ~ Npp(a)	n/coexist	4	0	656.159	0.00332516	-323.473
anomaly	Ext(t) ~ DF(a)	n/coexist	4	0	655.91	0.00376485	-323.349
anomaly	Ext(t) ~ Intercept	n/coexist	3	0	653.775	0.0109514	-323.535
anomaly	Ext(t) ~ none	coexist	-	-	-	-	-

## Sheet: Lag(2ky)
bearing/anomaly	Model	Area	k	DE(%)	AICc	wAICc	LogLik
bearing	Ext(b) ~ T(b) + P(b) + Npp(b) + (T(b) * P(b))	n/coexist	7	73.0562	1865.49	0.923109	-925.382
bearing	Ext(b) ~ T(b) + P(b) + Npp(b) + (T(b) * Npp(b))	n/coexist	7	70.1842	1871.88	0.0378219	-928.577
bearing	Ext(b) ~ T(b) + P(b) + Npp(b)	n/coexist	6	66.8055	1872.48	0.0280227	-929.969
bearing	Ext(b) ~ T(b) + P(b) + Npp(b) + (P(b) * Npp(b))	n/coexist	7	65.5869	1874.34	0.0110466	-929.808
bearing	Ext(b) ~ T(b) + Npp(b)	n/coexist	5	68.984	1873.27	0.200867	-931.443
bearing	Ext(b) ~ T(b) + P(b) + EminP(b) + Npp(b)	n/coexist	7	66.8932	1874.06	0.135079	-929.669
bearing	Ext(b) ~ T(b) + P(b) + Npp(b) + DF(b)	n/coexist	7	66.2543	1874.5	0.108698	-929.887
bearing	Ext(b) ~ T(b) + EminP(b) + Npp(b)	n/coexist	6	69.1497	1875.04	0.0829322	-931.249
bearing	Ext(b) ~ T(b) + Npp(b) + DF(b)	n/coexist	6	68.3276	1875.17	0.0775388	-931.317
bearing	Ext(b) ~ T(b) + P(b) + EminP(b) + Npp(b) + DF(b)	n/coexist	8	66.1438	1875.91	0.0536155	-929.487
bearing	Ext(b) ~ T(b) + EminP(b) + Npp(b) + DF(b)	n/coexist	7	68.3558	1876.76	0.034971	-931.021
bearing	Ext(b) ~ T(b) + P(b)	n/coexist	5	73.8006	1882.74	0.00175899	-936.181
bearing	Ext(b) ~ P(b) + EminP(b) + Npp(b) + DF(b)	n/coexist	7	68.4994	1884.28	0.000817619	-934.777
bearing	Ext(b) ~ P(b) + Npp(b) + DF(b)	n/coexist	6	68.7269	1884.43	0.000756931	-935.946
bearing	Ext(b) ~ T(b) + P(b) + EminP(b)	n/coexist	6	74.0497	1884.49	0.00073584	-935.974
bearing	Ext(b) ~ Npp(b) + DF(b)	n/coexist	5	70.1581	1884.57	0.000704091	-937.096
bearing	Ext(b) ~ EminP(b) + Npp(b) + DF(b)	n/coexist	6	70.1699	1884.71	0.000659627	-936.083
bearing	Ext(b) ~ T(b) + P(b) + DF(b)	n/coexist	6	73.4941	1884.82	0.000623499	-936.14
bearing	Ext(b) ~ EminP(b) + Npp(b)	n/coexist	5	68.7495	1885.22	0.00050937	-937.42
bearing	Ext(b) ~ P(b) + EminP(b) + Npp(b)	n/coexist	6	67.0402	1885.3	0.000489324	-936.382
bearing	Ext(b) ~ T(b)	n/coexist	4	73.6025	1885.51	0.000441093	-938.629
bearing	Ext(b) ~ T(b) + EminP(b)	n/coexist	5	74.0135	1886.94	0.000215463	-938.28
bearing	Ext(b) ~ Npp(b)	n/coexist	4	66.2178	1888.98	7.8e-05	-940.362
bearing	Ext(b) ~ P(b) + Npp(b)	n/coexist	5	64.7325	1889.68	5.48e-05	-939.65
bearing	Ext(b) ~ P(b) + DF(b)	n/coexist	5	75.5916	1893.43	8.39e-06	-941.526
bearing	Ext(b) ~ P(b) + EminP(b) + DF(b)	n/coexist	6	75.7564	1893.72	7.27e-06	-940.591
bearing	Ext(b) ~ P(b) + EminP(b)	n/coexist	5	74.9142	1894.79	4.27e-06	-942.203
bearing	Ext(b) ~ DF(b)	n/coexist	4	77.1144	1895.87	2.48e-06	-943.811
bearing	Ext(b) ~ EminP(b) + DF(b)	n/coexist	5	77.1191	1896.02	2.31e-06	-942.818
bearing	Ext(b) ~ P(b)	n/coexist	4	72.668	1898.69	6.06e-07	-945.219
bearing	Ext(b) ~ EminP(b)	n/coexist	4	76.3776	1898.92	5.4e-07	-945.334
bearing	Ext(b) ~ Intercept	n/coexist	3	74.3596	1903.86	4.58e-08	-948.852
bearing	Ext(b) ~ H(b) + Npp(b)	coexist	5	99.9955	422.939	0.748816	-205.532
bearing	Ext(b) ~ H(b) + Npp(b) + (H(b) * Npp(b))	coexist	6	99.9929	425.124	0.251184	-205.207
bearing	Ext(b) ~ H(b) + T(b) + Npp(b)	coexist	6	99.9567	424.85	0.107425	-205.07
bearing	Ext(b) ~ H(b) + EminP(b) + Npp(b)	coexist	6	99.9298	424.856	0.107085	-205.073
bearing	Ext(b) ~ H(b) + P(b) + Npp(b)	coexist	6	99.9863	425.491	0.0779568	-205.391
bearing	Ext(b) ~ H(b) + T(b) + Npp(b) + DF(b)	coexist	7	99.9749	426.601	0.044765	-204.434
bearing	Ext(b) ~ H(b) + EminP(b) + Npp(b) + DF(b)	coexist	7	99.9633	426.785	0.0408183	-204.526
bearing	Ext(b) ~ H(b)	coexist	4	99.9795	426.821	0.0400975	-208.804
bearing	Ext(b) ~ H(b) + P(b)	coexist	5	99.9691	427.204	0.0331107	-207.664
bearing	Ext(b) ~ H(b) + P(b) + Npp(b) + DF(b)	coexist	7	99.9953	427.485	0.0287651	-204.876
bearing	Ext(b) ~ H(b) + T(b) + EminP(b) + Npp(b)	coexist	7	99.9124	427.568	0.0275967	-204.917
bearing	Ext(b) ~ H(b) + P(b) + EminP(b) + Npp(b)	coexist	7	99.9179	427.799	0.0245918	-205.033
bearing	Ext(b) ~ H(b) + T(b) + P(b) + Npp(b)	coexist	7	99.9553	427.864	0.0237974	-205.065
bearing	Ext(b) ~ H(b) + P(b) + EminP(b)	coexist	6	99.9915	428.046	0.0217335	-206.668
bearing	Ext(b) ~ H(b) + EminP(b)	coexist	5	99.9473	428.17	0.0204231	-208.148
bearing	Ext(b) ~ H(b) + P(b) + DF(b)	coexist	6	99.9787	428.365	0.0185292	-206.828
bearing	Ext(b) ~ H(b) + T(b)	coexist	5	99.9487	429.009	0.0134272	-208.567
bearing	Ext(b) ~ H(b) + Npp(b) + DF(b)	coexist	5	99.981	429.271	0.0117771	-208.698
bearing	Ext(b) ~ H(b) + T(b) + EminP(b)	coexist	6	99.9813	429.499	0.0105111	-207.394
bearing	Ext(b) ~ H(b) + T(b) + P(b) + Npp(b) + DF(b)	coexist	8	99.9825	429.643	0.00977835	-204.339
bearing	Ext(b) ~ H(b) + T(b) + EminP(b) + Npp(b) + DF(b)	coexist	8	99.9564	429.651	0.0097419	-204.343
bearing	Ext(b) ~ H(b) + T(b) + P(b)	coexist	6	99.9823	429.836	0.00887782	-207.563
bearing	Ext(b) ~ H(b) + P(b) + EminP(b) + Npp(b) + DF(b)	coexist	8	99.9675	430.002	0.00817158	-204.518
bearing	Ext(b) ~ H(b) + T(b) + P(b) + DF(b)	coexist	7	99.9929	430.786	0.00552088	-206.527
bearing	Ext(b) ~ H(b) + T(b) + P(b) + EminP(b) + Npp(b)	coexist	8	99.9102	430.795	0.00549645	-204.915
bearing	Ext(b) ~ H(b) + EminP(b) + DF(b)	coexist	6	99.9527	430.878	0.00527389	-208.084
bearing	Ext(b) ~ H(b) + T(b) + P(b) + EminP(b)	coexist	7	99.9914	431.065	0.00480254	-206.666
bearing	Ext(b) ~ H(b) + T(b) + DF(b)	coexist	6	99.9482	431.496	0.00387163	-208.393
bearing	Ext(b) ~ H(b) + T(b) + EminP(b) + DF(b)	coexist	7	99.9867	432.224	0.00269097	-207.245
bearing	Ext(b) ~ H(b) + T(b) + P(b) + EminP(b) + DF(b)	coexist	8	99.9991	432.596	0.00223433	-205.815
bearing	Ext(b) ~ H(b) + T(b) + P(b) + EminP(b) + Npp(b) + DF(b)	coexist	9	99.9711	432.918	0.0019015	-204.245
bearing	Ext(b) ~ EminP(b) + DF(b)	coexist	4	99.42	445.028	4.46249e-06	-217.908
bearing	Ext(b) ~ T(b) + EminP(b) + Npp(b) + DF(b)	coexist	5	99.1795	446.997	1.66685e-06	-217.561
bearing	Ext(b) ~ EminP(b)	coexist	5	99.008	447.451	1.32818e-06	-217.788
bearing	Ext(b) ~ Npp(b)	coexist	5	99.4586	447.611	1.22622e-06	-217.868
bearing	Ext(b) ~ P(b) + EminP(b) + DF(b)	coexist	5	99.3916	447.628	1.21597e-06	-217.876
bearing	Ext(b) ~ T(b) + Npp(b)	coexist	6	99.245	449.762	4.18342e-07	-217.526
bearing	Ext(b) ~ T(b) + Npp(b) + DF(b)	coexist	6	99.1767	449.808	4.0873e-07	-217.549
bearing	Ext(b) ~ T(b) + EminP(b)	coexist	6	99.0986	449.823	4.05728e-07	-217.557
bearing	Ext(b) ~ EminP(b) + Npp(b)	coexist	6	99.0843	450.241	3.29215e-07	-217.766
bearing	Ext(b) ~ P(b) + EminP(b)	coexist	6	99.012	450.268	3.24822e-07	-217.779
bearing	Ext(b) ~ P(b) + Npp(b)	coexist	6	99.4319	450.421	3.00876e-07	-217.856
bearing	Ext(b) ~ T(b) + P(b) + DF(b)	coexist	4	99.9955	451.917	1.42377e-07	-221.353
bearing	Ext(b) ~ T(b) + P(b) + Npp(b)	coexist	7	99.2753	452.704	9.60889e-08	-217.485
bearing	Ext(b) ~ T(b) + EminP(b) + Npp(b)	coexist	7	99.2023	452.783	9.23589e-08	-217.525
bearing	Ext(b) ~ T(b) + P(b) + EminP(b)	coexist	7	99.0938	452.823	9.05552e-08	-217.545
bearing	Ext(b) ~ P(b) + EminP(b) + Npp(b)	coexist	7	99.078	453.261	7.2741e-08	-217.764
bearing	Ext(b) ~ P(b)	coexist	5	99.9102	453.326	7.03857e-08	-220.726
bearing	Ext(b) ~ P(b) + Npp(b) + DF(b)	coexist	5	99.9973	454.215	4.51396e-08	-221.17
bearing	Ext(b) ~ T(b)	coexist	5	99.9924	454.394	4.12722e-08	-221.26
bearing	Ext(b) ~ P(b) + EminP(b) + Npp(b) + DF(b)	coexist	6	99.9415	455.897	1.94639e-08	-220.594
bearing	Ext(b) ~ T(b) + P(b) + EminP(b) + Npp(b)	coexist	8	99.2449	455.935	1.91039e-08	-217.485
bearing	Ext(b) ~ T(b) + P(b)	coexist	6	99.9115	456.161	1.7062e-08	-220.726
bearing	Ext(b) ~ H(b) + DF(b)	coexist	4	99.9994	456.644	1.34001e-08	-223.716
bearing	Ext(b) ~ DF(b)	coexist	3	99.784	456.653	1.33379e-08	-224.974
bearing	Ext(b) ~ T(b) + P(b) + Npp(b) + DF(b)	coexist	6	99.9965	456.695	1.30594e-08	-220.993
bearing	Ext(b) ~ T(b) + P(b) + EminP(b) + Npp(b) + DF(b)	coexist	5	99.7328	457.201	1.01421e-08	-222.663
bearing	Ext(b) ~ P(b) + DF(b)	coexist	4	99.0928	458.486	5.3336e-09	-224.637
bearing	Ext(b) ~ Npp(b) + DF(b)	coexist	4	99.7917	458.644	4.92927e-09	-224.716
bearing	Ext(b) ~ EminP(b) + Npp(b) + DF(b)	coexist	5	99.0225	460.49	1.95868e-09	-224.307
bearing	Ext(b) ~ Intercept	coexist	3	99.0212	456.653	1.27132e-08	-224.974
anomaly	Ext(t) ~ P(a) + EminP(a) + DF(a)	n/coexist	6	48.8049	643.684	0.262967	-314.487
anomaly	Ext(t) ~ P(a) + EminP(a) + DF(a) + (P(a) * DF(a))	n/coexist	7	-25.3373	644.428	0.181266	-313.347
anomaly	Ext(t) ~ P(a) + EminP(a) + DF(a) + (P(a) * DF(a)) + (P(a) * DF(a))	n/coexist	7	-25.3373	644.428	0.181266	-313.347
anomaly	Ext(t) ~ P(a) + EminP(a) + DF(a) + (P(a) * EminP(a)) + (P(a) * DF(a))	n/coexist	8	-16.6978	645.556	0.103114	-312.295
anomaly	Ext(t) ~ P(a) + EminP(a) + DF(a) + (P(a) * DF(a)) + (EminP(a) * DF(a))	n/coexist	8	-81.059	646.015	0.0820003	-312.525
anomaly	Ext(t) ~ P(a) + EminP(a) + DF(a) + (P(a) * EminP(a))	n/coexist	7	55.358	646.337	0.0698059	-314.302
anomaly	Ext(t) ~ P(a) + EminP(a) + DF(a) + (EminP(a) * DF(a))	n/coexist	7	41.5502	646.353	0.0692418	-314.31
anomaly	Ext(t) ~ P(a) + EminP(a) + DF(a) + (P(a) * DF(a)) + (EminP(a) * DF(a)) + (P(a) * EminP(a))	n/coexist	9	-58.9037	647.723	0.0348986	-311.647
anomaly	Ext(t) ~ P(a) + EminP(a) + DF(a) + (P(a) * EminP(a)) + (EminP(a) * DF(a))	n/coexist	8	48.9056	649.354	0.0154394	-314.194
anomaly	Ext(t) ~ EminP(a) + DF(a)	n/coexist	5	27.7518	641.09	0.0939352	-314.608
anomaly	Ext(t) ~ EminP(a)	n/coexist	4	-2.85404	653.616	0.000179042	-322.202
anomaly	Ext(t) ~ T(a) + P(a) + EminP(a) + Npp(a) + DF(a)	n/coexist	8	-13.2581	639.535	0.2044	-309.285
anomaly	Ext(t) ~ P(a) + EminP(a) + Npp(a) + DF(a)	n/coexist	7	-28.1308	641.395	0.0806717	-311.831
anomaly	Ext(t) ~ T(a) + EminP(a)	n/coexist	5	-37.807	645.437	0.0106903	-316.781
anomaly	Ext(t) ~ T(a) + P(a) + EminP(a)	n/coexist	6	-97.2135	647.839	0.00321581	-316.565
anomaly	Ext(t) ~ EminP(a) + Npp(a) + DF(a)	n/coexist	6	-117.817	640.043	0.158544	-312.667
anomaly	Ext(t) ~ T(a) + EminP(a) + Npp(a) + DF(a)	n/coexist	7	-128.221	639	0.267099	-310.633
anomaly	Ext(t) ~ T(a) + P(a) + DF(a)	n/coexist	6	-151.113	645.072	0.0128277	-315.181
anomaly	Ext(t) ~ Intercept	n/coexist	3	-164.725	653.775	0.000165347	-323.535
anomaly	Ext(t) ~ P(a) + EminP(a)	n/coexist	5	-169.572	652.557	0.000304039	-320.341
anomaly	Ext(t) ~ T(a) + EminP(a) + Npp(a)	n/coexist	6	-196.497	644.97	0.0135021	-315.13
anomaly	Ext(t) ~ EminP(a) + Npp(a)	n/coexist	5	-204.684	649.923	0.00113453	-319.024
anomaly	Ext(t) ~ DF(a)	n/coexist	4	-211.524	647.206	0.00441295	-318.997
anomaly	Ext(t) ~ T(a)	n/coexist	4	-244.993	645.483	0.0104461	-318.135
anomaly	Ext(t) ~ P(a) + DF(a)	n/coexist	5	-248.019	649.732	0.00124834	-318.928
anomaly	Ext(t) ~ T(a) + P(a) + EminP(a) + Npp(a)	n/coexist	7	-278.875	647.491	0.0038281	-314.879
anomaly	Ext(t) ~ T(a) + P(a)	n/coexist	5	-309.637	646.875	0.0052071	-317.5
anomaly	Ext(t) ~ T(a) + P(a) + Npp(a) + DF(a)	n/coexist	7	-381.299	644.792	0.0147562	-313.529
anomaly	Ext(t) ~ P(a) + EminP(a) + Npp(a)	n/coexist	6	-386.111	650.82	0.000724667	-318.055
anomaly	Ext(t) ~ P(a)	n/coexist	4	-402.389	651.953	0.000411147	-321.371
anomaly	Ext(t) ~ T(a) + Npp(a) + DF(a)	n/coexist	6	-443.648	642.12	0.056138	-313.705
anomaly	Ext(t) ~ T(a) + Npp(a)	n/coexist	5	-464.125	645.773	0.00903616	-316.949
anomaly	Ext(t) ~ Npp(a)	n/coexist	4	-473.915	651.107	0.000627613	-320.948
anomaly	Ext(t) ~ T(a) + P(a) + Npp(a)	n/coexist	6	-586.827	647.136	0.00457196	-316.213
anomaly	Ext(t) ~ P(a) + Npp(a) + DF(a)	n/coexist	6	-599.435	647.941	0.00305641	-316.616
anomaly	Ext(t) ~ Npp(a) + DF(a)	n/coexist	5	-616.2	645.136	0.0124254	-316.631
anomaly	Ext(t) ~ P(a) + Npp(a)	n/coexist	5	-780.758	650.723	0.000760453	-319.424
anomaly	Ext(t) ~ none	coexist	-	-	-	-	-

## Sheet: Lag(3ky)
bearing/anomaly	Model	Area	k	DE(%)	AICc	wAICc	LogLik
bearing	Ext(b) ~ T(b) + P(b) + Npp(b) + (T(b) * P(b))	n/coexist	7	70.4666	1866.98	0.793986	-926.131
bearing	Ext(b) ~ T(b) + P(b) + Npp(b)	n/coexist	6	64.1744	1871.27	0.0932809	-929.365
bearing	Ext(b) ~ T(b) + P(b) + Npp(b) + (T(b) * Npp(b))	n/coexist	7	67.4058	1871.6	0.0791559	-928.437
bearing	Ext(b) ~ T(b) + P(b) + Npp(b) + (P(b) * Npp(b))	n/coexist	7	64.8255	1873.31	0.033577	-929.294
bearing	Ext(b) ~ T(b) + Npp(b)	n/coexist	5	66.6102	1871.8	0.223412	-930.707
bearing	Ext(b) ~ T(b) + P(b) + Npp(b) + DF(b)	n/coexist	7	63.3717	1873.18	0.111881	-929.228
bearing	Ext(b) ~ T(b) + P(b) + EminP(b) + Npp(b)	n/coexist	7	64.6941	1873.2	0.110724	-929.239
bearing	Ext(b) ~ T(b) + Npp(b) + DF(b)	n/coexist	6	65.7548	1873.61	0.0903011	-930.535
bearing	Ext(b) ~ T(b) + EminP(b) + Npp(b)	n/coexist	6	67.0475	1873.76	0.0836923	-930.611
bearing	Ext(b) ~ T(b) + P(b) + EminP(b) + Npp(b) + DF(b)	n/coexist	8	63.9024	1875	0.0449921	-929.033
bearing	Ext(b) ~ T(b) + EminP(b) + Npp(b) + DF(b)	n/coexist	7	66.2279	1875.46	0.0358481	-930.366
bearing	Ext(b) ~ T(b) + P(b)	n/coexist	5	72.7521	1881.14	0.0020912	-935.378
bearing	Ext(b) ~ Npp(b) + DF(b)	n/coexist	5	67.7101	1882.9	0.000865797	-936.26
bearing	Ext(b) ~ P(b) + Npp(b) + DF(b)	n/coexist	6	65.9791	1882.98	0.000834181	-935.219
bearing	Ext(b) ~ T(b) + P(b) + EminP(b)	n/coexist	6	73.2525	1883.01	0.000821342	-935.235
bearing	Ext(b) ~ T(b) + P(b) + DF(b)	n/coexist	6	72.3463	1883.16	0.000760842	-935.311
bearing	Ext(b) ~ EminP(b) + Npp(b) + DF(b)	n/coexist	6	68.6838	1883.44	0.000662653	-935.449
bearing	Ext(b) ~ P(b) + EminP(b) + Npp(b) + DF(b)	n/coexist	7	66.9877	1883.47	0.000652217	-934.373
bearing	Ext(b) ~ EminP(b) + Npp(b) + DF(b)	n/coexist	5	67.5741	1883.93	0.000517642	-936.774
bearing	Ext(b) ~ P(b) + EminP(b) + Npp(b)	n/coexist	6	65.9214	1884.42	0.000405505	-935.94
bearing	Ext(b) ~ T(b)	n/coexist	4	73.2186	1885.64	0.000220011	-938.694
bearing	Ext(b) ~ Npp(b)	n/coexist	4	63.5515	1886.56	0.000139296	-939.151
bearing	Ext(b) ~ T(b) + EminP(b)	n/coexist	5	74.0558	1887.23	9.96422e-05	-938.422
bearing	Ext(b) ~ P(b) + Npp(b)	n/coexist	5	61.7092	1887.24	9.88553e-05	-938.43
bearing	Ext(b) ~ P(b) + DF(b)	n/coexist	5	74.4906	1891.83	9.96344e-06	-940.725
bearing	Ext(b) ~ P(b) + EminP(b) + DF(b)	n/coexist	6	75.3664	1892.24	8.11727e-06	-939.851
bearing	Ext(b) ~ P(b) + EminP(b)	n/coexist	5	74.9028	1893.15	5.14652e-06	-941.385
bearing	Ext(b) ~ DF(b)	n/coexist	4	76.9156	1896.08	1.19297e-06	-943.912
bearing	Ext(b) ~ EminP(b) + DF(b)	n/coexist	5	77.7304	1896.35	1.04306e-06	-942.981
bearing	Ext(b) ~ P(b)	n/coexist	4	71.6276	1896.51	9.58424e-07	-944.131
bearing	Ext(b) ~ EminP(b)	n/coexist	4	77.6705	1899.38	2.28466e-07	-945.564
bearing	Ext(b) ~ Intercept	n/coexist	3	74.3596	1903.86	2.43994e-08	-948.852
bearing	Ext(b) ~ H(b) + Npp(b)	coexist	5	99.9726	423.059	0.735197	-205.592
bearing	Ext(b) ~ H(b) + Npp(b) + (H(b) * Npp(b))	coexist	6	99.9841	425.101	0.264803	-205.196
bearing	Ext(b) ~ H(b) + Npp(b) + DF(b)	coexist	6	99.9455	424.679	0.111508	-204.985
bearing	Ext(b) ~ H(b) + EminP(b) + Npp(b)	coexist	6	99.9794	425.083	0.0911359	-205.187
bearing	Ext(b) ~ H(b) + T(b) + Npp(b)	coexist	6	99.9945	425.141	0.0885055	-205.216
bearing	Ext(b) ~ H(b) + P(b) + Npp(b)	coexist	6	99.9119	425.36	0.0793475	-205.325
bearing	Ext(b) ~ H(b)	coexist	4	99.9759	426.821	0.0382195	-208.804
bearing	Ext(b) ~ H(b) + T(b) + Npp(b) + DF(b)	coexist	7	99.9851	427.006	0.0348412	-204.636
bearing	Ext(b) ~ H(b) + EminP(b) + Npp(b) + DF(b)	coexist	7	99.9323	427.089	0.0334269	-204.678
bearing	Ext(b) ~ H(b) + P(b)	coexist	5	99.9668	427.224	0.0312399	-207.675
bearing	Ext(b) ~ H(b) + P(b) + Npp(b) + DF(b)	coexist	7	99.9998	427.638	0.0254038	-204.952
bearing	Ext(b) ~ H(b) + P(b) + EminP(b) + Npp(b)	coexist	7	99.957	427.85	0.0228487	-205.058
bearing	Ext(b) ~ H(b) + T(b) + EminP(b) + Npp(b)	coexist	7	99.9876	427.873	0.0225861	-205.07
bearing	Ext(b) ~ H(b) + T(b) + P(b) + Npp(b)	coexist	7	99.9692	428.017	0.0210129	-205.142
bearing	Ext(b) ~ H(b) + EminP(b)	coexist	5	99.9829	428.169	0.019479	-208.147
bearing	Ext(b) ~ H(b) + P(b) + EminP(b)	coexist	6	99.9445	428.255	0.0186528	-206.773
bearing	Ext(b) ~ H(b) + P(b) + DF(b)	coexist	6	99.9898	428.264	0.0185702	-206.777
bearing	Ext(b) ~ H(b) + T(b)	coexist	5	99.9931	428.994	0.0128913	-208.56
bearing	Ext(b) ~ H(b) + DF(b)	coexist	5	99.9783	429.277	0.0111948	-208.701
bearing	Ext(b) ~ H(b) + T(b) + EminP(b)	coexist	6	99.9942	429.501	0.0100076	-207.396
bearing	Ext(b) ~ H(b) + T(b) + P(b)	coexist	6	99.9559	429.905	0.00817578	-207.598
bearing	Ext(b) ~ H(b) + T(b) + EminP(b) + Npp(b) + DF(b)	coexist	8	99.9787	430.059	0.00756963	-204.547
bearing	Ext(b) ~ H(b) + T(b) + P(b) + Npp(b) + DF(b)	coexist	8	99.9669	430.204	0.00704028	-204.619
bearing	Ext(b) ~ H(b) + P(b) + EminP(b) + Npp(b) + DF(b)	coexist	8	99.9946	430.318	0.00665045	-204.676
bearing	Ext(b) ~ H(b) + T(b) + P(b) + DF(b)	coexist	7	99.9127	430.737	0.00539451	-206.502
bearing	Ext(b) ~ H(b) + EminP(b) + DF(b)	coexist	6	99.9687	430.88	0.00502275	-208.085
bearing	Ext(b) ~ H(b) + T(b) + P(b) + EminP(b) + Npp(b)	coexist	8	99.951	430.981	0.00477503	-205.008
bearing	Ext(b) ~ H(b) + T(b) + P(b) + EminP(b)	coexist	7	99.9441	431.262	0.00414941	-206.764
bearing	Ext(b) ~ H(b) + T(b) + DF(b)	coexist	6	99.9713	431.482	0.00371707	-208.386
bearing	Ext(b) ~ H(b) + T(b) + EminP(b) + DF(b)	coexist	7	99.9973	432.22	0.00256914	-207.244
bearing	Ext(b) ~ H(b) + T(b) + P(b) + EminP(b) + DF(b)	coexist	8	99.998	432.761	0.00196041	-205.898
bearing	Ext(b) ~ H(b) + T(b) + P(b) + EminP(b) + Npp(b) + DF(b)	coexist	9	99.9809	433.486	0.00136463	-204.529
bearing	Ext(b) ~ Npp(b)	coexist	4	100	443.655	8.4484e-06	-217.221
bearing	Ext(b) ~ T(b) + Npp(b)	coexist	5	99.9813	445.609	3.18017e-06	-216.867
bearing	Ext(b) ~ EminP(b) + Npp(b)	coexist	5	99.8679	446.148	2.4285e-06	-217.137
bearing	Ext(b) ~ P(b) + Npp(b)	coexist	5	99.0454	446.172	2.40027e-06	-217.148
bearing	Ext(b) ~ Npp(b) + DF(b)	coexist	5	99.1859	446.233	2.32739e-06	-217.179
bearing	Ext(b) ~ T(b) + Npp(b) + DF(b)	coexist	6	99.759	448.377	7.971e-07	-216.833
bearing	Ext(b) ~ T(b) + P(b) + Npp(b)	coexist	6	99.0468	448.444	7.70834e-07	-216.867
bearing	Ext(b) ~ T(b) + EminP(b) + Npp(b)	coexist	6	99.1506	448.444	7.70746e-07	-216.867
bearing	Ext(b) ~ P(b) + EminP(b) + Npp(b)	coexist	6	99.0505	448.896	6.14724e-07	-217.093
bearing	Ext(b) ~ EminP(b) + Npp(b) + DF(b)	coexist	6	99.1127	448.929	6.0469e-07	-217.11
bearing	Ext(b) ~ P(b) + Npp(b) + DF(b)	coexist	6	99.0486	448.987	5.87438e-07	-217.139
bearing	Ext(b) ~ P(b)	coexist	4	99.1434	450.7	2.49458e-07	-220.744
bearing	Ext(b) ~ T(b) + P(b) + Npp(b) + DF(b)	coexist	7	99.9895	451.386	1.76989e-07	-216.826
bearing	Ext(b) ~ T(b) + EminP(b) + Npp(b) + DF(b)	coexist	7	99.9905	451.399	1.75895e-07	-216.833
bearing	Ext(b) ~ T(b) + P(b) + EminP(b) + Npp(b)	coexist	7	99.8609	451.467	1.69975e-07	-216.867
bearing	Ext(b) ~ P(b) + EminP(b) + Npp(b) + DF(b)	coexist	7	98.9035	451.905	1.36547e-07	-217.086
bearing	Ext(b) ~ P(b) + EminP(b)	coexist	5	98.9559	452.303	1.11939e-07	-220.214
bearing	Ext(b) ~ P(b) + DF(b)	coexist	5	99.9078	452.796	8.74468e-08	-220.461
bearing	Ext(b) ~ T(b) + P(b)	coexist	5	99.235	453.086	7.56768e-08	-220.605
bearing	Ext(b) ~ T(b) + P(b) + EminP(b) + Npp(b) + DF(b)	coexist	8	99.2723	454.617	3.51974e-08	-216.826
bearing	Ext(b) ~ P(b) + EminP(b) + DF(b)	coexist	6	99.9938	454.71	3.3585e-08	-220
bearing	Ext(b) ~ T(b) + P(b) + EminP(b)	coexist	6	99.093	455.12	2.73624e-08	-220.205
bearing	Ext(b) ~ T(b) + P(b) + DF(b)	coexist	6	98.9249	455.12	2.73602e-08	-220.205
bearing	Ext(b) ~ T(b)	coexist	4	99.0067	456.574	1.32241e-08	-223.681
bearing	Ext(b) ~ Intercept	coexist	3	99.0212	456.653	1.27132e-08	-224.974
bearing	Ext(b) ~ T(b) + EminP(b)	coexist	5	99.3204	457.106	1.01381e-08	-222.615
bearing	Ext(b) ~ EminP(b)	coexist	4	99.3582	458.46	5.15098e-09	-224.624
bearing	Ext(b) ~ DF(b)	coexist	4	99.7904	458.633	4.72376e-09	-224.711
bearing	Ext(b) ~ EminP(b) + DF(b)	coexist	5	99.784	460.452	1.90278e-09	-224.288
anomaly	Ext(t) ~ P(a) + EminP(a) + DF(a)	n/coexist	6	10.106	644.789	0.0886805	-315.039
anomaly	Ext(t) ~ P(a) + EminP(a) + DF(a) + (P(a) * EminP(a)) + (P(a) * DF(a))	n/coexist	8	0	628.766	0.774103	-303.9
anomaly	Ext(t) ~ P(a) + EminP(a) + DF(a) + (P(a) * DF(a)) + (EminP(a) * DF(a)) + (P(a) * EminP(a))	n/coexist	9	0	632.213	0.138141	-303.892
anomaly	Ext(t) ~ P(a) + EminP(a) + DF(a) + (P(a) * DF(a))	n/coexist	7	0	634.766	0.0385339	-308.517
anomaly	Ext(t) ~ P(a) + EminP(a) + DF(a) + (P(a) * DF(a)) + (P(a) * DF(a))	n/coexist	7	0	634.766	0.0385339	-308.517
anomaly	Ext(t) ~ P(a) + EminP(a) + DF(a) + (P(a) * DF(a)) + (EminP(a) * DF(a))	n/coexist	8	0	637.437	0.0101401	-308.235
anomaly	Ext(t) ~ P(a) + EminP(a) + DF(a) + (P(a) * EminP(a))	n/coexist	7	33.4398	645.583	0.000172584	-313.925
anomaly	Ext(t) ~ P(a) + EminP(a) + DF(a) + (EminP(a) * DF(a))	n/coexist	7	31.5601	647.462	6.74671e-05	-314.864
anomaly	Ext(t) ~ P(a) + EminP(a) + DF(a) + (P(a) * EminP(a)) + (EminP(a) * DF(a))	n/coexist	8	60.1549	648.007	5.13694e-05	-313.521
anomaly	Ext(t) ~ EminP(a) + DF(a)	n/coexist	5	6.18032	641.963	0.364308	-315.044
anomaly	Ext(t) ~ P(a) + EminP(a) + Npp(a) + DF(a)	n/coexist	7	0	646.155	0.044778	-314.211
anomaly	Ext(t) ~ T(a) + P(a) + EminP(a) + Npp(a) + DF(a)	n/coexist	8	0	648.439	0.0142929	-313.737
anomaly	Ext(t) ~ EminP(a) + Npp(a) + DF(a)	n/coexist	6	0	643.672	0.154964	-314.481
anomaly	Ext(t) ~ EminP(a)	n/coexist	4	0	654.736	0.000613498	-322.762
anomaly	Ext(t) ~ T(a) + EminP(a) + Npp(a) + DF(a)	n/coexist	7	0	646.405	0.0395183	-314.336
anomaly	Ext(t) ~ Intercept	n/coexist	3	0	653.775	0.000991861	-323.535
anomaly	Ext(t) ~ EminP(a) + Npp(a)	n/coexist	5	0	650.523	0.00504303	-319.324
anomaly	Ext(t) ~ DF(a)	n/coexist	4	0	648.504	0.0138388	-319.646
anomaly	Ext(t) ~ Npp(a)	n/coexist	4	0	649.439	0.00866784	-320.114
anomaly	Ext(t) ~ Npp(a) + DF(a)	n/coexist	5	0	647.556	0.0222263	-317.841
anomaly	Ext(t) ~ P(a) + DF(a)	n/coexist	5	0	649.495	0.00843162	-318.81
anomaly	Ext(t) ~ P(a) + EminP(a) + Npp(a)	n/coexist	6	0	651.121	0.00373865	-318.206
anomaly	Ext(t) ~ P(a) + Npp(a) + DF(a)	n/coexist	6	0	650.087	0.00627158	-317.688
anomaly	Ext(t) ~ P(a) + EminP(a)	n/coexist	5	0	650.484	0.00514244	-319.304
anomaly	Ext(t) ~ T(a) + P(a) + Npp(a) + DF(a)	n/coexist	7	0	650.143	0.0060961	-316.205
anomaly	Ext(t) ~ T(a) + Npp(a) + DF(a)	n/coexist	6	0	647.521	0.022614	-316.406
anomaly	Ext(t) ~ T(a) + EminP(a) + Npp(a)	n/coexist	6	0	649.323	0.00918599	-317.307
anomaly	Ext(t) ~ T(a) + P(a) + EminP(a) + Npp(a)	n/coexist	7	0	652.229	0.00214829	-317.248
anomaly	Ext(t) ~ T(a) + P(a) + DF(a)	n/coexist	6	0	649.235	0.00960197	-317.262
anomaly	Ext(t) ~ P(a) + Npp(a)	n/coexist	5	0	648.894	0.0113855	-318.509
anomaly	Ext(t) ~ P(a)	n/coexist	4	0	648.117	0.0167934	-319.452
anomaly	Ext(t) ~ T(a) + P(a) + Npp(a)	n/coexist	6	0	649.445	0.00864445	-317.368
anomaly	Ext(t) ~ T(a) + Npp(a)	n/coexist	5	0	646.747	0.0333011	-317.436
anomaly	Ext(t) ~ T(a) + P(a) + EminP(a)	n/coexist	6	0	650.776	0.00444314	-318.033
anomaly	Ext(t) ~ T(a) + P(a)	n/coexist	5	0	647.97	0.0180753	-318.047
anomaly	Ext(t) ~ T(a) + EminP(a)	n/coexist	5	0	648.2	0.0161106	-318.162
anomaly	Ext(t) ~ T(a)	n/coexist	4	0	645.567	0.0600928	-318.177
anomaly	Ext(t) ~ none	coexist	-	-	-	-	-

## Sheet: Lag(4ky)
bearing/anomaly	Model	Area	k	DE(%)	AICc	wAICc	LogLik
bearing	Ext(b) ~ T(b) + Npp(b)	n/coexist	5	66.613	1873.03	0.344149	-931.323
bearing	Ext(b) ~ T(b) + Npp(b) + (T(b) * Npp(b))	n/coexist	6	69.4695	1873.51	0.44041	-930.484
bearing	Ext(b) ~ T(b) + P(b) + Npp(b)	n/coexist	6	65.634	1874.33	0.179862	-930.894
bearing	Ext(b) ~ T(b) + Npp(b) + DF(b)	n/coexist	6	65.7948	1874.88	0.13653	-931.169
bearing	Ext(b) ~ T(b) + EminP(b) + Npp(b)	n/coexist	6	66.7706	1875.15	0.119178	-931.305
bearing	Ext(b) ~ T(b) + P(b) + Npp(b) + DF(b)	n/coexist	7	64.8724	1876.25	0.0687876	-930.763
bearing	Ext(b) ~ T(b) + P(b) + EminP(b) + Npp(b)	n/coexist	7	65.8197	1876.46	0.0619858	-930.867
bearing	Ext(b) ~ T(b) + EminP(b) + Npp(b) + DF(b)	n/coexist	7	65.9941	1876.97	0.0479746	-931.123
bearing	Ext(b) ~ T(b) + P(b) + EminP(b) + Npp(b) + DF(b)	n/coexist	8	65.0813	1878.35	0.0240824	-930.706
bearing	Ext(b) ~ T(b) + P(b)	n/coexist	5	72.8189	1880.83	0.00696117	-935.224
bearing	Ext(b) ~ T(b) + P(b) + DF(b)	n/coexist	6	72.4238	1882.85	0.00253508	-935.156
bearing	Ext(b) ~ T(b) + P(b) + EminP(b)	n/coexist	6	73.0385	1882.9	0.00247188	-935.181
bearing	Ext(b) ~ Npp(b) + DF(b)	n/coexist	5	67.7834	1883.9	0.00149934	-936.759
bearing	Ext(b) ~ EminP(b) + Npp(b) + DF(b)	n/coexist	6	68.3702	1885	0.000863642	-936.232
bearing	Ext(b) ~ P(b) + Npp(b) + DF(b)	n/coexist	6	67.2694	1885.49	0.000675462	-936.478
bearing	Ext(b) ~ T(b)	n/coexist	4	73.1374	1885.71	0.000605294	-938.731
bearing	Ext(b) ~ EminP(b) + Npp(b)	n/coexist	5	66.8536	1885.9	0.000551003	-937.76
bearing	Ext(b) ~ P(b) + EminP(b) + Npp(b) + DF(b)	n/coexist	7	67.8227	1886.58	0.000393029	-935.928
bearing	Ext(b) ~ Npp(b)	n/coexist	4	63.6527	1887.46	0.000253203	-939.602
bearing	Ext(b) ~ T(b) + EminP(b)	n/coexist	5	73.6167	1887.55	0.000241447	-938.585
bearing	Ext(b) ~ P(b) + EminP(b) + Npp(b)	n/coexist	6	66.3602	1887.69	0.000225155	-937.577
bearing	Ext(b) ~ P(b) + Npp(b)	n/coexist	5	63.2144	1889.34	9.86981e-05	-939.48
bearing	Ext(b) ~ P(b) + DF(b)	n/coexist	5	74.4895	1891.47	3.40642e-05	-940.543
bearing	Ext(b) ~ P(b) + EminP(b) + DF(b)	n/coexist	6	75.0107	1892.4	2.13526e-05	-939.932
bearing	Ext(b) ~ P(b) + EminP(b)	n/coexist	5	74.2902	1893.65	1.14329e-05	-941.635
bearing	Ext(b) ~ P(b)	n/coexist	4	71.7348	1895.98	3.57135e-06	-943.863
bearing	Ext(b) ~ DF(b)	n/coexist	4	76.8578	1896.07	3.41361e-06	-943.908
bearing	Ext(b) ~ EminP(b) + DF(b)	n/coexist	5	77.2436	1896.78	2.39421e-06	-943.199
bearing	Ext(b) ~ EminP(b)	n/coexist	4	76.7819	1900.26	4.19787e-07	-946.004
bearing	Ext(b) ~ Intercept	n/coexist	3	74.3596	1903.86	6.95949e-08	-948.852
bearing	Ext(b) ~ H(b) + Npp(b)	coexist	5	99.9984	424.255	0.21282	-206.19
bearing	Ext(b) ~ H(b) + Npp(b) + (H(b) * Npp(b))	coexist	6	99.9849	426.237	0.270666	-205.764
bearing	Ext(b) ~ H(b) + P(b) + Npp(b)	coexist	6	99.8963	425.556	0.111019	-205.423
bearing	Ext(b) ~ H(b) + Npp(b) + DF(b)	coexist	6	99.9988	425.931	0.0920641	-205.61
bearing	Ext(b) ~ H(b) + EminP(b) + Npp(b)	coexist	6	99.9431	426.103	0.0844594	-205.697
bearing	Ext(b) ~ H(b) + T(b) + Npp(b)	coexist	6	99.9743	426.473	0.0701807	-205.882
bearing	Ext(b) ~ H(b)	coexist	4	99.9795	426.821	0.0589897	-208.804
bearing	Ext(b) ~ H(b) + EminP(b)	coexist	5	99.9373	428.045	0.0319775	-208.085
bearing	Ext(b) ~ H(b) + P(b) + EminP(b) + Npp(b)	coexist	7	99.7559	428.098	0.031147	-205.182
bearing	Ext(b) ~ H(b) + EminP(b) + Npp(b) + DF(b)	coexist	7	99.9717	428.175	0.0299765	-205.221
bearing	Ext(b) ~ H(b) + P(b)	coexist	5	99.9648	428.261	0.0287038	-208.193
bearing	Ext(b) ~ H(b) + P(b) + Npp(b) + DF(b)	coexist	7	99.9523	428.31	0.028022	-205.288
bearing	Ext(b) ~ H(b) + T(b) + Npp(b) + DF(b)	coexist	7	99.9866	428.357	0.0273695	-205.312
bearing	Ext(b) ~ H(b) + T(b) + P(b) + Npp(b)	coexist	7	99.8696	428.454	0.0260657	-205.36
bearing	Ext(b) ~ H(b) + T(b)	coexist	5	99.9412	428.973	0.0201074	-208.549
bearing	Ext(b) ~ H(b) + T(b) + EminP(b) + Npp(b)	coexist	7	99.9354	429.047	0.0193809	-205.657
bearing	Ext(b) ~ H(b) + T(b) + EminP(b)	coexist	6	99.9829	429.186	0.0180747	-207.238
bearing	Ext(b) ~ H(b) + DF(b)	coexist	5	99.9811	429.282	0.0172304	-208.704
bearing	Ext(b) ~ H(b) + P(b) + EminP(b)	coexist	6	99.9943	429.341	0.0167299	-207.316
bearing	Ext(b) ~ H(b) + P(b) + DF(b)	coexist	6	99.9771	429.74	0.0137057	-207.515
bearing	Ext(b) ~ H(b) + EminP(b) + DF(b)	coexist	6	99.9428	430.755	0.00825003	-208.023
bearing	Ext(b) ~ H(b) + P(b) + EminP(b) + Npp(b) + DF(b)	coexist	8	99.8829	431.05	0.00711861	-205.042
bearing	Ext(b) ~ H(b) + T(b) + P(b)	coexist	6	99.9645	431.096	0.00695679	-208.193
bearing	Ext(b) ~ H(b) + T(b) + EminP(b) + Npp(b) + DF(b)	coexist	8	99.9692	431.295	0.0062967	-205.165
bearing	Ext(b) ~ H(b) + T(b) + P(b) + Npp(b) + DF(b)	coexist	8	99.9453	431.321	0.00621769	-205.178
bearing	Ext(b) ~ H(b) + T(b) + P(b) + EminP(b) + Npp(b)	coexist	8	99.756	431.33	0.00618824	-205.182
bearing	Ext(b) ~ H(b) + T(b) + DF(b)	coexist	6	99.9403	431.464	0.00578638	-208.377
bearing	Ext(b) ~ H(b) + T(b) + EminP(b) + DF(b)	coexist	7	99.9885	431.881	0.00469772	-207.074
bearing	Ext(b) ~ H(b) + T(b) + P(b) + EminP(b)	coexist	7	99.9921	431.956	0.00452582	-207.111
bearing	Ext(b) ~ H(b) + T(b) + P(b) + DF(b)	coexist	7	99.9856	432.676	0.00315736	-207.471
bearing	Ext(b) ~ H(b) + T(b) + P(b) + EminP(b) + DF(b)	coexist	8	99.9997	434.2	0.00147391	-206.617
bearing	Ext(b) ~ H(b) + T(b) + P(b) + EminP(b) + Npp(b) + DF(b)	coexist	9	99.8908	434.497	0.00127034	-205.034
bearing	Ext(b) ~ Npp(b)	coexist	4	99.1847	444.001	1.09696e-05	-217.394
bearing	Ext(b) ~ P(b) + Npp(b)	coexist	5	98.0692	445.286	5.76771e-06	-216.706
bearing	Ext(b) ~ T(b) + Npp(b)	coexist	5	98.6716	445.769	4.53131e-06	-216.947
bearing	Ext(b) ~ EminP(b) + Npp(b)	coexist	5	98.4801	446.408	3.29277e-06	-217.266
bearing	Ext(b) ~ Npp(b) + DF(b)	coexist	5	99.2281	446.56	3.0505e-06	-217.343
bearing	Ext(b) ~ T(b) + P(b) + Npp(b)	coexist	6	97.8005	447.796	1.64457e-06	-216.543
bearing	Ext(b) ~ P(b) + EminP(b) + Npp(b)	coexist	6	97.3765	448.041	1.45469e-06	-216.666
bearing	Ext(b) ~ P(b) + Npp(b) + DF(b)	coexist	6	97.8091	448.054	1.44546e-06	-216.672
bearing	Ext(b) ~ T(b) + Npp(b) + DF(b)	coexist	6	98.7618	448.517	1.14712e-06	-216.903
bearing	Ext(b) ~ T(b) + EminP(b) + Np	coexist	6	98.6779	448.604	1.09821e-06	-216.947
bearing	Ext(b) ~ EminP(b) + Npp(b) + DF(b)	coexist	6	98.5989	449.18	8.23105e-07	-217.235
bearing	Ext(b) ~ T(b) + P(b) + Npp(b) + DF(b)	coexist	7	97.6062	450.79	3.68076e-07	-216.528
bearing	Ext(b) ~ T(b) + P(b) + EminP(b) + Npp(b)	coexist	7	97.8251	450.82	3.62655e-07	-216.543
bearing	Ext(b) ~ P(b) + EminP(b) + Npp(b) + DF(b)	coexist	7	96.9246	450.985	3.33887e-07	-216.626
bearing	Ext(b) ~ T(b) + EminP(b) + Npp(b) + DF(b)	coexist	7	98.8479	451.537	2.53367e-07	-216.902
bearing	Ext(b) ~ P(b)	coexist	4	99.9971	452.391	1.65319e-07	-221.589
bearing	Ext(b) ~ T(b) + P(b) + EminP(b) + Npp(b) + DF(b)	coexist	8	97.5285	454.021	7.31511e-08	-216.528
bearing	Ext(b) ~ P(b) + EminP(b)	coexist	5	99.9062	454.12	6.96281e-08	-221.123
bearing	Ext(b) ~ P(b) + DF(b)	coexist	5	99.9987	454.66	5.31499e-08	-221.393
bearing	Ext(b) ~ T(b) + P(b)	coexist	5	99.9961	455.033	4.41043e-08	-221.579
bearing	Ext(b) ~ T(b)	coexist	4	99.9997	456.492	2.12656e-08	-223.64
bearing	Ext(b) ~ Intercept	coexist	3	99.784	456.653	1.96221e-08	-224.974
bearing	Ext(b) ~ P(b) + EminP(b) + DF(b)	coexist	6	99.9468	456.673	1.9426e-08	-220.982
bearing	Ext(b) ~ T(b) + EminP(b)	coexist	5	99.6933	456.809	1.81501e-08	-222.467
bearing	Ext(b) ~ T(b) + P(b) + EminP(b)	coexist	6	99.8812	456.845	1.78318e-08	-221.067
bearing	Ext(b) ~ T(b) + P(b) + DF(b)	coexist	6	99.998	457.408	1.34526e-08	-221.349
bearing	Ext(b) ~ EminP(b)	coexist	4	98.8458	458.441	8.02728e-09	-224.614
bearing	Ext(b) ~ DF(b)	coexist	4	99.7891	458.607	7.38585e-09	-224.698
bearing	Ext(b) ~ EminP(b) + DF(b)	coexist	5	98.7377	460.412	2.99558e-09	-224.269
anomaly	Ext(t) ~ EminP(a)	n/coexist	4	0	656.238	7.27663e-07	-323.513
anomaly	Ext(t) ~ Intercept	n/coexist	3	0	653.775	2.49331e-06	-323.535
anomaly	Ext(t) ~ EminP(a) + DF(a)	n/coexist	5	0	645.635	0.000145983	-316.88
anomaly	Ext(t) ~ EminP(a) + Npp(a) + DF(a)	n/coexist	6	0	647.88	4.75127e-05	-316.585
anomaly	Ext(t) ~ EminP(a) + Npp(a)	n/coexist	5	0	653.295	3.17029e-06	-320.71
anomaly	Ext(t) ~ Npp(a)	n/coexist	4	0	650.632	1.20034e-05	-320.71
anomaly	Ext(t) ~ DF(a)	n/coexist	4	0	643.885	0.000350146	-317.337
anomaly	Ext(t) ~ Npp(a) + DF(a)	n/coexist	5	0	645.591	0.000149266	-316.858
anomaly	Ext(t) ~ P(a) + DF(a)	n/coexist	5	0	636.951	0.0112193	-312.538
anomaly	Ext(t) ~ T(a)	n/coexist	4	0	640.425	0.00197546	-315.606
anomaly	Ext(t) ~ P(a) + Npp(a) + DF(a)	n/coexist	6	0	639.773	0.00273648	-312.532
anomaly	Ext(t) ~ T(a) + EminP(a)	n/coexist	5	0	642.722	0.000626318	-315.424
anomaly	Ext(t) ~ P(a)	n/coexist	4	0	634.299	0.0422559	-312.544
anomaly	Ext(t) ~ P(a) + Npp(a)	n/coexist	5	0	636.943	0.0112644	-312.534
anomaly	Ext(t) ~ T(a) + Npp(a) + DF(a)	n/coexist	6	0	641.194	0.00134512	-313.242
anomaly	Ext(t) ~ T(a) + Npp(a)	n/coexist	5	0	640.102	0.00232204	-314.113
anomaly	Ext(t) ~ T(a) + EminP(a) + Npp(a)	n/coexist	6	0	641.574	0.00111242	-313.432
anomaly	Ext(t) ~ T(a) + EminP(a) + Npp(a) + DF(a)	n/coexist	7	0	641.534	0.00113472	-311.9
anomaly	Ext(t) ~ T(a) + P(a)	n/coexist	5	0	633.675	0.0577457	-310.9
anomaly	Ext(t) ~ T(a) + P(a) + DF(a)	n/coexist	6	0	636.484	0.0141724	-310.887
anomaly	Ext(t) ~ T(a) + P(a) + Npp(a)	n/coexist	6	0	636.341	0.0152196	-310.816
anomaly	Ext(t) ~ T(a) + P(a) + Npp(a) + DF(a)	n/coexist	7	0	639.281	0.00350099	-310.774
anomaly	Ext(t) ~ P(a) + EminP(a)	n/coexist	5	0	630.454	0.288921	-309.29
anomaly	Ext(t) ~ P(a) + EminP(a) + DF(a)	n/coexist	6	0	633.062	0.0784364	-309.176
anomaly	Ext(t) ~ P(a) + EminP(a) + Npp(a)	n/coexist	6	0	632.378	0.110403	-308.834
anomaly	Ext(t) ~ P(a) + EminP(a) + Npp(a) + DF(a)	n/coexist	7	0	635.314	0.0254439	-308.79
anomaly	Ext(t) ~ T(a) + P(a) + EminP(a)	n/coexist	6	0	631.021	0.217606	-308.156
anomaly	Ext(t) ~ T(a) + P(a) + EminP(a) + Npp(a)	n/coexist	7	0	632.727	0.0927422	-307.497
anomaly	Ext(t) ~ T(a) + P(a) + EminP(a) + Npp(a) + DF(a)	n/coexist	8	0	635.887	0.0191056	-307.461
anomaly	Ext(t) ~ none	coexist	-	-	-	-	-

## Sheet: Lag(5ky)
bearing/anomaly	Model	Area	k	DE(%)	AICc	wAICc	LogLik
bearing	Ext(b) ~ T(b) + Npp(b) + (T(b) * Npp(b))	n/coexist	6	71.6489	1876.82	0.511849	-932.14
bearing	Ext(b) ~ T(b) + Npp(b)	n/coexist	5	68.9941	1876.91	0.353491	-933.265
bearing	Ext(b) ~ T(b) + Npp(b) + DF(b)	n/coexist	6	68.2729	1878.79	0.138435	-933.125
bearing	Ext(b) ~ T(b) + P(b) + Npp(b)	n/coexist	6	68.6337	1878.99	0.12501	-933.227
bearing	Ext(b) ~ T(b) + EminP(b) + Npp(b)	n/coexist	6	69.109	1879.04	0.121817	-933.253
bearing	Ext(b) ~ T(b) + P(b)	n/coexist	5	72.9287	1880.61	0.0556313	-935.115
bearing	Ext(b) ~ T(b) + P(b) + Npp(b) + DF(b)	n/coexist	7	67.9399	1880.9	0.0480479	-933.091
bearing	Ext(b) ~ T(b) + EminP(b) + Npp(b) + DF(b)	n/coexist	7	68.421	1880.91	0.0480002	-933.092
bearing	Ext(b) ~ T(b) + P(b) + EminP(b) + Npp(b)	n/coexist	7	68.7499	1881.15	0.0425278	-933.213
bearing	Ext(b) ~ T(b) + P(b) + DF(b)	n/coexist	6	72.4893	1882.6	0.0206098	-935.029
bearing	Ext(b) ~ T(b) + P(b) + EminP(b)	n/coexist	6	73.0692	1882.71	0.0195074	-935.084
bearing	Ext(b) ~ T(b) + P(b) + EminP(b) + Npp(b) + DF(b)	n/coexist	8	68.0871	1883.05	0.0164417	-933.057
bearing	Ext(b) ~ T(b)	n/coexist	4	73.3685	1885.85	0.00405223	-938.799
bearing	Ext(b) ~ T(b) + EminP(b)	n/coexist	5	73.7141	1887.72	0.00159044	-938.669
bearing	Ext(b) ~ Npp(b) + DF(b)	n/coexist	5	70.1917	1887.88	0.0014704	-938.748
bearing	Ext(b) ~ EminP(b) + Npp(b) + DF(b)	n/coexist	6	70.6897	1888.93	0.00086884	-938.196
bearing	Ext(b) ~ EminP(b) + Npp(b)	n/coexist	5	69.2548	1889.91	0.000532533	-939.763
bearing	Ext(b) ~ P(b) + Npp(b) + DF(b)	n/coexist	6	70.1143	1890.03	0.000501623	-938.745
bearing	Ext(b) ~ P(b) + EminP(b) + Npp(b) + DF(b)	n/coexist	7	70.6013	1891.11	0.000292569	-938.192
bearing	Ext(b) ~ P(b) + DF(b)	n/coexist	5	74.3785	1891.15	0.00028627	-940.384
bearing	Ext(b) ~ Npp(b)	n/coexist	4	66.4147	1891.46	0.000245481	-941.602
bearing	Ext(b) ~ P(b) + EminP(b) + Npp(b)	n/coexist	6	69.3602	1892.06	0.000181945	-939.759
bearing	Ext(b) ~ P(b) + EminP(b) + DF(b)	n/coexist	6	74.7334	1892.06	0.000181585	-939.761
bearing	Ext(b) ~ P(b) + EminP(b)	n/coexist	5	73.8223	1893.05	0.000110602	-941.335
bearing	Ext(b) ~ P(b) + Npp(b)	n/coexist	5	66.6206	1893.56	8.57527e-05	-941.59
bearing	Ext(b) ~ P(b)	n/coexist	4	71.667	1895.05	4.07696e-05	-943.398
bearing	Ext(b) ~ DF(b)	n/coexist	4	76.847	1896.38	2.09138e-05	-944.065
bearing	Ext(b) ~ EminP(b) + DF(b)	n/coexist	5	77.0287	1896.98	1.55344e-05	-943.298
bearing	Ext(b) ~ EminP(b)	n/coexist	4	76.3378	1900.31	2.93435e-06	-946.029
bearing	Ext(b) ~ Intercept	n/coexist	3	74.3596	1903.86	4.98699e-07	-948.852
bearing	Ext(b) ~ H(b) + Npp(b)	coexist	5	99.9954	424.601	0.222483	-206.363
bearing	Ext(b) ~ H(b) + Npp(b) + (H(b) * Npp(b))	coexist	6	99.9916	426.528	0.276171	-205.909
bearing	Ext(b) ~ H(b) + Npp(b) + DF(b)	coexist	6	99.9961	426.345	0.0930098	-205.818
bearing	Ext(b) ~ H(b) + EminP(b) + Npp(b)	coexist	6	99.9426	426.518	0.0853243	-205.904
bearing	Ext(b) ~ H(b) + P(b) + Npp(b)	coexist	6	99.963	426.619	0.0811028	-205.955
bearing	Ext(b) ~ H(b)	coexist	4	99.9795	426.821	0.073326	-208.804
bearing	Ext(b) ~ H(b) + T(b) + Npp(b)	coexist	6	99.9741	426.992	0.067299	-206.141
bearing	Ext(b) ~ H(b) + EminP(b)	coexist	5	99.944	428.077	0.0391273	-208.101
bearing	Ext(b) ~ H(b) + P(b)	coexist	5	99.9791	428.374	0.033733	-208.249
bearing	Ext(b) ~ H(b) + EminP(b) + Npp(b) + DF(b)	coexist	7	99.9702	428.663	0.0291873	-205.465
bearing	Ext(b) ~ H(b) + T(b) + Npp(b) + DF(b)	coexist	7	99.9865	428.957	0.0251952	-205.612
bearing	Ext(b) ~ H(b) + T(b)	coexist	5	99.9412	428.999	0.0246782	-208.562
bearing	Ext(b) ~ H(b) + P(b) + EminP(b) + Npp(b)	coexist	7	99.8757	429.06	0.02394	-205.663
bearing	Ext(b) ~ H(b) + P(b) + Npp(b) + DF(b)	coexist	7	99.984	429.116	0.0232676	-205.692
bearing	Ext(b) ~ H(b) + DF(b)	coexist	5	99.984	429.275	0.0214928	-208.7
bearing	Ext(b) ~ H(b) + T(b) + EminP(b)	coexist	6	99.9887	429.296	0.0212691	-207.293
bearing	Ext(b) ~ H(b) + T(b) + EminP(b) + Npp(b)	coexist	7	99.938	429.517	0.0190449	-205.892
bearing	Ext(b) ~ H(b) + T(b) + P(b) + Npp(b)	coexist	7	99.9464	429.53	0.0189182	-205.899
bearing	Ext(b) ~ H(b) + P(b) + EminP(b)	coexist	6	99.9892	429.544	0.0187883	-207.417
bearing	Ext(b) ~ H(b) + P(b) + DF(b)	coexist	6	99.9895	430.037	0.0146882	-207.663
bearing	Ext(b) ~ H(b) + EminP(b) + DF(b)	coexist	6	99.9455	430.781	0.010121	-208.036
bearing	Ext(b) ~ H(b) + T(b) + P(b)	coexist	6	99.9773	431.206	0.00818414	-208.248
bearing	Ext(b) ~ H(b) + T(b) + DF(b)	coexist	6	99.9457	431.486	0.00711668	-208.388
bearing	Ext(b) ~ H(b) + P(b) + EminP(b) + Npp(b) + DF(b)	coexist	8	99.9465	431.794	0.00610101	-205.414
bearing	Ext(b) ~ H(b) + T(b) + EminP(b) + Npp(b) + DF(b)	coexist	8	99.969	431.858	0.0059089	-205.446
bearing	Ext(b) ~ H(b) + T(b) + EminP(b) + DF(b)	coexist	7	99.9918	431.988	0.00553546	-207.127
bearing	Ext(b) ~ H(b) + T(b) + P(b) + EminP(b)	coexist	7	99.9916	432.109	0.00521136	-207.188
bearing	Ext(b) ~ H(b) + T(b) + P(b) + Npp(b) + DF(b)	coexist	8	99.9783	432.13	0.00515586	-205.582
bearing	Ext(b) ~ H(b) + T(b) + P(b) + EminP(b) + Npp(b)	coexist	8	99.8761	432.287	0.00476791	-205.661
bearing	Ext(b) ~ H(b) + T(b) + P(b) + DF(b)	coexist	7	99.9929	433.03	0.00328756	-207.648
bearing	Ext(b) ~ H(b) + T(b) + P(b) + EminP(b) + DF(b)	coexist	8	99.9978	434.509	0.00156966	-206.772
bearing	Ext(b) ~ H(b) + T(b) + P(b) + EminP(b) + Npp(b) + DF(b)	coexist	9	99.9485	435.251	0.00108319	-205.411
bearing	Ext(b) ~ Npp(b)	coexist	4	98.8532	442.736	2.56693e-05	-216.762
bearing	Ext(b) ~ P(b) + Npp(b)	coexist	5	97.9132	444.347	1.14707e-05	-216.236
bearing	Ext(b) ~ T(b) + Npp(b)	coexist	5	98.1654	444.511	1.05665e-05	-216.318
bearing	Ext(b) ~ EminP(b) + Npp(b)	coexist	5	97.9276	445.165	7.61817e-06	-216.645
bearing	Ext(b) ~ Npp(b) + DF(b)	coexist	5	98.9	445.277	7.20345e-06	-216.701
bearing	Ext(b) ~ T(b) + P(b) + Npp(b)	coexist	6	97.4939	446.818	3.33299e-06	-216.054
bearing	Ext(b) ~ P(b) + EminP(b) + Npp(b)	coexist	6	96.9389	447.078	2.92684e-06	-216.184
bearing	Ext(b) ~ P(b) + Npp(b) + DF(b)	coexist	6	97.8607	447.175	2.78857e-06	-216.233
bearing	Ext(b) ~ T(b) + Npp(b) + DF(b)	coexist	6	98.2674	447.251	2.68485e-06	-216.271
bearing	Ext(b) ~ T(b) + EminP(b) + Npp(b)	coexist	6	98.2266	447.345	2.56189e-06	-216.317
bearing	Ext(b) ~ EminP(b) + Npp(b) + DF(b)	coexist	6	98.0871	447.925	1.91674e-06	-216.608
bearing	Ext(b) ~ T(b) + P(b) + EminP(b) + Npp(b)	coexist	7	97.4599	449.842	7.34989e-07	-216.054
bearing	Ext(b) ~ T(b) + P(b) + Npp(b) + DF(b)	coexist	7	97.4899	449.842	7.34955e-07	-216.054
bearing	Ext(b) ~ P(b) + EminP(b) + Npp(b) + DF(b)	coexist	7	96.7754	450.088	6.49856e-07	-216.177
bearing	Ext(b) ~ T(b) + EminP(b) + Npp(b) + DF(b)	coexist	7	98.4571	450.267	5.94287e-07	-216.267
bearing	Ext(b) ~ P(b)	coexist	4	99.9899	452.286	2.16574e-07	-221.537
bearing	Ext(b) ~ T(b) + P(b) + EminP(b) + Npp(b) + DF(b)	coexist	8	97.4477	453.074	1.46027e-07	-216.054
bearing	Ext(b) ~ P(b) + EminP(b)	coexist	5	99.9002	454.11	8.69835e-08	-221.118
bearing	Ext(b) ~ P(b) + DF(b)	coexist	5	99.9949	454.591	6.83909e-08	-221.358
bearing	Ext(b) ~ T(b) + P(b)	coexist	5	99.9883	454.927	5.78219e-08	-221.526
bearing	Ext(b) ~ T(b)	coexist	4	99.9995	456.56	2.55556e-08	-223.674
bearing	Ext(b) ~ Intercept	coexist	3	99.784	456.653	2.43909e-08	-224.974
bearing	Ext(b) ~ P(b) + EminP(b) + DF(b)	coexist	6	99.9463	456.691	2.39374e-08	-220.991
bearing	Ext(b) ~ T(b) + P(b) + EminP(b)	coexist	6	99.878	456.846	2.21529e-08	-221.068
bearing	Ext(b) ~ T(b) + EminP(b)	coexist	5	99.7322	457.024	2.02647e-08	-222.574
bearing	Ext(b) ~ T(b) + P(b) + DF(b)	coexist	6	99.9951	457.353	1.71922e-08	-221.322
bearing	Ext(b) ~ EminP(b)	coexist	4	98.8084	458.505	9.66168e-09	-224.647
bearing	Ext(b) ~ DF(b)	coexist	4	99.7975	458.634	9.06142e-09	-224.711
bearing	Ext(b) ~ EminP(b) + DF(b)	coexist	5	98.6785	460.5	3.56377e-09	-224.313
anomaly	Ext(t) ~ P(a) + EminP(a) + Npp(a)	n/coexist	6	0	646.045	0.0179799	-315.668
anomaly	Ext(t) ~ T(a) + P(a) + EminP(a) + Npp(a) + DF(a)	n/coexist	8	0	648.266	0.00592142	-313.65
anomaly	Ext(t) ~ P(a) + EminP(a) + Npp(a) + DF(a)	n/coexist	7	0	645.035	0.029792	-313.651
anomaly	Ext(t) ~ T(a) + P(a) + EminP(a) + Npp(a)	n/coexist	7	0	648.536	0.00517302	-315.402
anomaly	Ext(t) ~ P(a) + EminP(a) + DF(a)	n/coexist	6	0	642.547	0.103363	-313.919
anomaly	Ext(t) ~ P(a) + EminP(a)	n/coexist	5	0	645.206	0.0273436	-316.666
anomaly	Ext(t) ~ EminP(a) + Npp(a) + DF(a)	n/coexist	6	0	646.278	0.0160011	-315.784
anomaly	Ext(t) ~ EminP(a) + Npp(a)	n/coexist	5	0	653.313	0.000474868	-320.719
anomaly	Ext(t) ~ T(a) + EminP(a) + Npp(a) + DF(a)	n/coexist	7	0	645.986	0.0185175	-314.126
anomaly	Ext(t) ~ T(a) + EminP(a) + Npp(a)	n/coexist	6	0	646.145	0.0171049	-315.717
anomaly	Ext(t) ~ EminP(a) + DF(a)	n/coexist	5	0	643.762	0.056291	-315.944
anomaly	Ext(t) ~ T(a) + P(a) + EminP(a)	n/coexist	6	0	646.773	0.0124927	-316.032
anomaly	Ext(t) ~ P(a) + DF(a)	n/coexist	5	0	641.249	0.197825	-314.687
anomaly	Ext(t) ~ P(a) + Npp(a) + DF(a)	n/coexist	6	0	643.9	0.0525424	-314.595
anomaly	Ext(t) ~ T(a) + P(a) + DF(a)	n/coexist	6	0	643.861	0.0535913	-314.575
anomaly	Ext(t) ~ P(a) + Npp(a)	n/coexist	5	0	649.078	0.00394646	-318.601
anomaly	Ext(t) ~ P(a)	n/coexist	4	0	646.417	0.0149287	-318.602
anomaly	Ext(t) ~ T(a) + P(a) + Npp(a) + DF(a)	n/coexist	7	0	646.7	0.0129602	-314.483
anomaly	Ext(t) ~ T(a) + EminP(a)	n/coexist	5	0	644.421	0.0405028	-316.273
anomaly	Ext(t) ~ DF(a)	n/coexist	4	0	641.519	0.172763	-316.154
anomaly	Ext(t) ~ Npp(a) + DF(a)	n/coexist	5	0	644.178	0.0457235	-316.152
anomaly	Ext(t) ~ T(a) + Npp(a) + DF(a)	n/coexist	6	0	644.067	0.0483311	-314.679
anomaly	Ext(t) ~ T(a) + P(a)	n/coexist	5	0	647.515	0.00862225	-317.82
anomaly	Ext(t) ~ T(a) + P(a) + Npp(a)	n/coexist	6	0	650.349	0.00209012	-317.82
anomaly	Ext(t) ~ EminP(a)	n/coexist	4	0	654.171	0.000309215	-322.479
anomaly	Ext(t) ~ T(a) + Npp(a)	n/coexist	5	0	647.85	0.00728988	-317.988
anomaly	Ext(t) ~ T(a)	n/coexist	4	0	645.191	0.0275588	-317.989
anomaly	Ext(t) ~ Npp(a)	n/coexist	4	0	655.214	0.000183556	-323.001
anomaly	Ext(t) ~ Intercept	n/coexist	3	0	653.775	0.000376883	-323.535
anomaly	Ext(t) ~ none	coexist	-	-	-	-	-
