# Supplementary material for: Climate-human interaction associated with southeast Australian megafauna extinction patterns
Source: Nat Commun. 2019 Nov 22;10:5311. doi: 10.1038/s41467-019-13277-0 (PMC6876570; doi:10.1038/s41467-019-13277-0)
Supplement: Supplementary file 5 — Source Data [file 41467_2019_13277_MOESM5_ESM.xlsx]

## Sheet: Figure 3
Human/Climate Bearing
	H(b)	P(b)	EminP(b)	Npp(b)	Time Lag(ky)	DE(%)
	3.04	0.46	1.11	0	0	81.18
	0.67	0	0	0.02	1	99.99
	0.58	0	0	0.02	2	99.99
	0.67	0	0	0.02	3	99.99
	0.81	0	0	0.02	4	99.99
	1.14	0	0	0.02	5	99.99
%DE weighted averaged	1.06	0.06	0.15	0.02
%DE weighted standard deviation	0.72	0.15	0.37	0.01
Climate Bearing
	Npp(b)	T(b)	T(b) * Npp(b)	T(b) * P(b)	P(b)	Time Lag(ky)	DE(%)
	98.82	0	2.49	0	0	0	98.82
	0	0	0	6.25	0	1	74.66
	5.24	0	0	6.29	0	2	73.05
	6.42	0	0	0	0	3	70.46
	6.53	2.96	0	0	0	4	66.61
	4.37	2.58	0	0	0	5	71.64
%DE weighted averaged	18.94	0.64	0.31	1.5	0
%DE weighted standard deviation	38.6	0.9	0.7	2.3	0
Climate Anomaly
	P(a)	EminP(a)	DF(a)	P(a) * EminP(a)	DF(a) * EminP(a)	Time Lag(ky)	DE(%)
	0	0	0	2.27	0.57	0	99.4
	99.89	43.9	93.62	0	0	1	99.89
	21.05	48.8	48.8	0	0	2	48.8
	3.92	10.1	10.1	0	0	3	10.1
	-	-	-	-	-	4	0
	-	-	-	-	-	5	0
%DE weighted averaged	27.64	17.07	29.61	0.56	0.14
%DE weighted standard deviation	48.4	20.86	44.06	1.13	0.28

## Sheet: Supplementary Figure 4
Human/Climate Bearing
	H(b)	P(b)	EminP(b)	Npp(b)	Time Lag(ky)	DE(%)
	3.08	0.42	1.11	0	0	81.18
	0.6	0	0	0.01	1	99.9
	0.5	0	0	0.01	2	99.9
	0.08	0	0	0.01	3	99.9
	1.4	0	0	0.01	4	99.9
	1	0	0	0.01	5	99.9
%DE weighted averaged	1.01	0.07	0.18	0.0072
%DE weighted standard deviation	0.96	0.15	0.4	0.004
Climate Bearing
	Npp(b)	EminP(b)	DF(b)	T(b)	P(b)	T(b) * P(b)	T(b) * Npp(b)	Time Lag(ky)	DE(%)
	98.8	0	0	0	0	0	0	0	98.8
	0	0.74	0.44	0	0	0	0	1	78.04
	0.04	0	0	0.04	0.04	9.44	6.54	2	79.54
	0	0	0	0	0	9.1	6.1	3	76.5
	6.5	0	0	3	0	0	0	4	66.6
	0	0	0	0	0	0	2.7	5	71.6
%DE weighted averaged	16.99	0.097	0.056	0.34	0.005	2.41	1.965
%DE weighted standard deviation	39.5	0.24	0.14	0.81	0.013	3.73	2.421
Climate Anomaly
	P(a)	Npp(a)	DF(a)	T(a)	EminP(a)	P(a) * Npp(a)	Time Lag(ky)	DE(%)
	2.76	26.5	1.21	0	0	0	0	87.4
	17.8	0	0	31.5	0	0	1	83.9
	0	0	0	6.7	10	41.2	2	63.6
	0	0	0	18.8	8.88	0	3	37.5
	0	0	0	29.1	9.58	0	4	31.9
	0	0	0	34.7	31.48	0	5	7.5
%DE weighted averaged	2.88	3.85	0.175	8.23	2.51	4.37
%DE weighted standard deviation	5.96	9.4	0.42	9.4	2.4	10.7

## Sheet: Supplementary Figure 5
Human/Climate Bearing
	H(b)	T(b)	P(b)	Npp(b)	T(b) * P(b)	H(b) * T(b)	Time Lag(ky)	DE(%)
	1.9	1.2	0.9	3.5	0	0	0	83.5
	1.7	1.1	0	1.4	0	0	1	85.1
	2.4	0	0	3.7	1.6	0	2	83.5
	3.15	0.15	0.15	4.35	1.95	0	3	82.15
	2.5	0.5	0	4.5	0	0	4	81.5
	0	0	0	0	0	0.5	5	82.6
%DE weighted averaged	1.6	0.4	0.145	2.37	0.48	0.07
%DE weighted standard deviation	0.89	0.45	0.3	1.49	0.75	0.16
Climate Bearing
	EminP(b)	DF(b)	Npp(b)	Time Lag(ky)	DE(%)
	1.9	2	0	0	97.9
	0	0	99.9	1	99.9
	0	0	99.9	2	99.9
	0	0	99.8	3	99.9
	0	0	99.8	4	99.9
	0	0	99.8	5	99.9
%DE weighted averaged	0.31	0.33	83.1
%DE weighted standard deviation	0.75	0.79	40.74
Climate Anomaly
	P(a)	Npp(a)	DF(a)	EminP(a)	Time Lag(ky)	DE(%)
	55.6	16.3	20.43	0	0	55.6
	19.8	0	19.8	5.6	1	19.8
	-	-	-	-	2	0
	-	-	-	-	3	0
	-	-	-	-	4	0
	-	-	-	-	5	0
%DE weighted averaged	17.4	4.55	7.63	0.55
%DE weighted standard deviation	19.1	6.4	5.25	0.78
